# Supplementary material for: Defining conceptual artefacts to manage and design simplicities in complex adaptive systems
Source: Heliyon. 2024 Dec 9;10(24):e41033. doi: 10.1016/j.heliyon.2024.e41033 (PMC11696777; doi:10.1016/j.heliyon.2024.e41033)
Supplement: Multimedia component 2 [file mmc2.xlsx]

## Sheet: Literature_Matrix
	Main sources
	Secondary sources (articles)
	Secondary sources (books)
Doc_ID	Authors	Title	Year	Reference	Abstract	Author Keywords	Index Keywords	Document Type	Simplexity Ref	Attained	Summary	Domain	Definition	Interpretation	Meaning	Nuance of Meaning
1	Smith W.D.	A Lower Bound for the Simplexity of the n-Cube via Hyperbolic Volumes	2000	(Smith, 2000)	Let T(n) denote the number of n-simplices in a minimum cardinality decomposition of the n-cube into n-simplices. For n â‰¥ 1, we show that T(n) â‰¥ H(n), where H(n) is the ratio of the hyperbolic volume of the ideal cube to the ideal regular simplex. H(n) â‰¥ 1/2 Â· 6n/2 (n + 1)- n+1/22 n!. Also limnâ†’âˆž âˆšn[H(n)]1/n â‰ˆ 0.9281. Explicit bounds for T(n) are tabulated for n â‰¤ 10, and we menti…			Article	R. K. Guy, A couple of cubic conundrums, Am. Math. Monthly, 91 (1984), 624–629. R. B. Hughes, Lower bounds on cube simplexity, Discrete Math., 133, 1–3 (1994), 123–138. R. B. Hughes and M. R. Anderson, Simplexity of the cube, Discrete Math., 158 (1996), 99–150.	1	This paper discusses the problem of determining the minimum triangulation of the n-cube into n-simplices. The research question is to find the lower bound for the simplexity of the n-cube, which represents the minimum number of simplices required for the triangulation. The findings include the lower bound for the simplexity obtained using hyperbolic volumes and the comparison of this bound with o…	The topics covered in the paper fall within the domain of mathematics, specifically in the field of combinatorics and geometry. The article discusses the problem of determining the minimal triangulation of an n-cube, which involves studying the decomposition of geometric objects called simplices. The concepts of simplexity, hyperbolic volumes, and hyperbolic geometry are central to the analysis a…	the concept of 'simplexity' is mentioned in the context of the problem of determining the minimal triangulation of the n-cube. The author mentions that Guy (1984) referred to one of {T (n), Tv(n), Tf(n), Tvf(n)} as the simplexity of the n-cube, but it is not clear which one he meant. The term 'simplexity' in this context refers to the measure of complexity or simplicity associated with the minima…	The interpretation of the concept of simplexity in the paper is the measure of the minimum number of simplices required for the decomposition of the n-cube.	II	2
2	Yolles M.; Fink G.	A general theory of generic modelling and paradigm shifts: Part 1 â€“ the fundamentals	2015	(Yolles & Fink, 2015a)	Purpose â€“ Anticipating behaviour and responding to the needs of complexity and the problematic issues that they can generate requires modelling to facilitate analysis and diagnosis. Using arguments of anticipation as an imperative for inquiry, the purpose of this paper is to introduce generic modelling for living systems theory, and assigns the number of generic constructs to orders of simplex …	Adaptation; Behaviour; Complexity; Cybernetics; Emergence; Systems theory	Biological systems; Cybernetics; System theory; Adaptation; Behaviour; Complexity; Degrees of complexity; Design/methodology/approach; Emergence; Problematic issues; Recursive techniques; Behavioral research	Article	Cohen, J. and Stewart, I. (1995), The Collapse of Chaos, Viking, Penguin Books, London.	1	This paper introduces the concept of generic modelling for living systems theory and explores the potential for higher orders of simplexity to generate new paradigms. The research question is how to anticipate behavior and respond to complex issues, and the findings suggest that generic modelling can facilitate analysis and diagnosis. The main concepts include cultural agency theory, conceptual e…	systems theory and complexity science.	In this paper, simplexity is defined as the dialectic between simplicity and complexity. It refers to the ability to represent complex situations through large-scale simplicities that have developed, and it is recognized to have occurred when a set of rules can be identified that can "explain" a situation. The authors also propose that there are orders of simplex models, which conceptually "compr…	The authors interpret simplexity as a way to simplify complexity, which is necessary for modelling complex systems. They argue that modelling complex systems requires a distinction between the system and the controlling metasystem, and that a good model is more capable of representing a complex situation. However, they also note that validity is a problematic concept when exploring complexity, an…	I	4
3	Yolles M.; Fink G.	A general theory of generic modelling and paradigm shifts: Part 3 â€“ the extension	2015	(Yolles & Fink, 2015c)	Purpose â€“ Anticipating behaviour and responding to the needs of complexity and problematic issues requires modelling to facilitate analysis and diagnosis. Using arguments of anticipation as an imperative for inquiry, the purpose of this paper is to introduce generic modelling for living systems theory, and assigns the number of generic constructs to orders of simplexmodelling. An nth simplex or…	Adaptation; Behaviour; Complexity; Cybernetics; Emergence; Systems theory	Biological systems; Cybernetics; System theory; Adaptation; Behaviour; Bottom up approach; Complexity; Degrees of complexity; Design/methodology/approach; Emergence; Recursive techniques; Behavioral research	Article	Cohen, J. and Stewart, I. (1995), The Collapse of Chaos, Viking, Penguin Books, London.	1	This paper introduces a general modelling theory of higher orders of simplexity, which can help us better understand complex phenomena and develop new paradigms. The research question is how to formulate simplex substructures for any complex "living" social system that can "compress" complexity. The findings suggest that higher orders of simplexity can explain greater degrees of complexity and le…	systems theory and complexity science.	In this paper, 'simplexity' refers to the idea of using simple structures or models to represent complex systems. It involves breaking down complex systems into simpler substructures or models that can still capture the essential features of the system. The paper introduces a general modelling theory of higher orders of simplexity, where each higher order responds to every generic construct invol…	The authors interpret the concept of simplexity as a way to model complex systems using simple structures or models that can still capture the essential features of the system. They argue that higher orders of simplexity can explain greater degrees of complexity and lead to the development of new paradigms that are better able to explain perceived complex phenomena. The authors also link the idea…	I	4
4	Yolles M.; Fink G.	A general theory of generic modelling and paradigm shifts: part 2 â€“ Cybernetic orders	2015	(Yolles & Fink, 2015b)	Purpose â€“ Anticipating behaviour and responding to the needs of complexity and problematic issues requires modelling to facilitate analysis and diagnosis. Using arguments of anticipation as an imperative for inquiry, the purpose of this paper is to introduce generic modelling for living systems theory, and assign the number of generic constructs to orders of simplexmodelling. An nth simplex ord…	Adaptation; Behaviour; Complexity; Cybernetics; Emergence; Systems theory	Biological systems; Cybernetics; System theory; Adaptation; Behaviour; Bottom up approach; Complexity; Degrees of complexity; Design/methodology/approach; Emergence; Recursive techniques; Behavioral research	Article	Cohen, J. and Stewart, I. (1995), The Collapse of Chaos, Viking, Penguin Books, London.	1	This paper introduces a general modelling theory of higher orders of simplexity, which aims to help us better understand complex phenomena and develop new paradigms. The research question is how to use simplex modelling to represent complex situations and generate families of new paradigms. The findings suggest that cultural agency theory can be used to generate higher simplex through principles …	The topics covered in this paper fall under the domain of systems science, which is an interdisciplinary field that studies complex systems and their properties. Specifically, the paper focuses on cybernetic orders, simplex modelling, and cultural agency theory, which are concepts that are commonly used in systems science.	In this paper, the concept of simplexity is defined as a property of a system model that enables complexity to be reduced through the emergence of invariant generic constructs. Simplexity is linked to the idea of conceptual emergence, which refers to the rise of new concepts or ideas that are not reducible to the properties of their constituent parts. The paper also introduces the idea of orders …	The authors interpret the concept of simplexity as a way to reduce complexity in system modeling by identifying and utilizing invariant generic constructs. They argue that simplexity enables the creation of higher orders of simplex modeling, which can explain greater degrees of complexity relatively simply and give rise to the development of new paradigms that are better able to explain perceived…	I	4
5	Aiello P.; Pace E.M.; Sibilio M.	A simplex approach in Italian teacher education programmes to promote inclusive practices	2021	(Aiello et al., 2021)	Stemming from the premise that no single solution can be adequate to deal with todayâ€™s intricate school contexts and that this complexity cannot be overcome, the teachersâ€™ pivotal role in guaranteeing quality inclusive education has been extensively acknowledged. As a result, literature on teacher competency profiles has flourished in recent years. Yet, there is still much debate as to which …	capacity building; inclusive education; simplexity; teacher education		Article	Berthoz, A. 2012. Simplexity: Simplifying Principles for a Complex World. Translated by Giselle Weiss. New Haven: Yale University Press.	1	This paper discusses the application of the theory of simplexity in Italian teacher education programs to promote inclusive practices. The research question is how to deal with complexity in inclusive contexts. The findings suggest that the simplex approach can influence teachers' beliefs and attitudes regarding teaching in differentiated classrooms. Simplexity is a concept that refers to the abi…	The topics covered in this paper fall within the scientific domain of Education. Specifically, they belong to the subdomain of Inclusive Education. The subject area can be categorized as Teacher Education and Pedagogy.	According to the paper, simplexity is a portmanteau word that interweaves complexity with simplicity. It refers to the ability to deal with complexity by identifying and applying simple principles and properties. The authors define simplexity as "organizational skills that characterize future organizing: a fusion of sufficient complexity of thought with necessary simplicity of action."	The authors interpret the concept of simplexity as a possible toolbox in teacher education courses from a systems-thinking perspective. They suggest that simplexity can provide a set of solutions for actors in an 'epistemically complex system such as education, manage to understand the system and accomplish important things from their own perspective.' They also argue that simplexity can help tea…	I	4
6	Stewart J.	Afterword: a view from enaction	2019	(J. Stewart, 2019)	Enaction is the process whereby a living organism brings about its own Umwelt or lived-world of experience. The prototype example is the â€œthe world of the tickâ€� as described by von UexkÃ¼ll. This is a nice case of simplexity â€“ achieving an impressive result by apparently simple means. Thus, the modest tick, blind and deaf and only capable of crawling slowly, achieves the task of catching a …	Enaction; Explanation; Heuristic; Simplexity		Article	Berthoz, A., 2012. On Simplexity: Simplifying Principles for a Complex World. Yale University Press, New Haven.	1	This paper explores the concept of "simplexity" and its application to language, cognition, and the self. It discusses the interplay between autonomy and heteronomy in human agency, referencing Kant's ideas. The paper presents Jaynes' audacious theory on the origin of human consciousness. Enaction is introduced as a process where living organisms create their own lived-world. The overall conclusi…	Cognitive Science and Philosophy of Mind.	Based on the context and discussion, 'simplexity' is described as a theoretical framework that explores the interplay between simplicity and complexity in human cognition and language, suggesting that complex phenomena may arise from seemingly simple interactions. It involves a multiscalar perspective on temporal dynamics and the emergence of higher-order structures from simple elements.	In this work, the authors interpret the concept of 'simplexity' as a heuristic or a warning flag rather than a definitive explanation. They explore the idea that human cognition and language exhibit a complex interplay between simplicity and complexity, and they propose that 'simplexity' helps in understanding situations that may appear simple on the surface but involve underlying complexities. T…	I	3/4/5
7	Orden, D; Santos, F	Asymptotically efficient triangulations of the d-cube	2003	(Orden & Santos, 2003)	Let P and Q be polytopes, the first of low dimension and the second of high dimension. We show how to triangulate the product P x Q efficiently (i.e., with few simplices) starting with a given triangulation of Q. Our method has a computational part, where we need to compute an efficient triangulation of P x Am, for a (small) natural number m of our choice. Am denotes the m-simplex. Our procedure …		N-CUBE; SIMPLEXITY	Article	R. Anderson, B. Hughes, Simplexity of the cube, Discrete Math., 158 (1996), 99–150. W. D. Smith,Alower bound for the simplexity of the N-cube via hyperbolic volumes, European J. Combin., 21(1) (2000), 131–137.	1	The research question addressed in the paper is how to efficiently triangulate the product of two polytopes, with one of low dimension and the other of high dimension. The authors propose a method that starts with a given triangulation of the high-dimensional polytope and computes an efficient triangulation of the product. The concept of simplexity, which refers to the minimum size of a triangula…	The topics covered in the text fall within the domain of mathematics, specifically in the field of computational geometry and discrete mathematics. The text discusses triangulations and dissections of polytopes, efficient methods for constructing triangulations, and the concept of simplexity. These topics are fundamental in the study of geometric structures and algorithms.	simplexity' refers to the minimum size or number of simplices required to triangulate a polytope, particularly the d-cube (regular d-dimensional cube). The paper mentions that determining the smallest size of a triangulation of the d-cube has attracted attention both theoretically and in practical applications.	The simplexity of the d-cube refers to the smallest size or number of simplices required to triangulate the d-dimensional cube. It is denoted by the variable d and represents the minimum number of simplices needed to decompose the cube into d-simplices that satisfy certain conditions (using only vertices of the cube and intersecting face to face). The known values of simplexity for different dime…	II	2
8	Calvard T.S.	Big data, organizational learning, and sensemaking: Theorizing interpretive challenges under conditions of dynamic complexity	2016	(Calvard, 2016)	In this conceptual article, the relations between sensemaking, learning, and big data in organizations are explored. The availability and usage of big data by organizations is an issue of emerging importance, raising new and old themes for diverse commentators and researchers to investigate. Drawing on sensemaking, learning, and complexity perspectives, this article highlights four key challenges…	Big data; complexity; learning; organizing; reflexivity; sensemaking		Article	Berthoz, A (2012) Simplexity: Simplifying principles for a complex world. New Haven: Yale University Press. Colville ID, Brown AD and Pye A (2012) Simplexity: Sensemaking, organizing and storytelling for our time. Human Relations 65(1): 5-15. Cunha MP and Rego A (2010) Complexity, simplicity, simplexity. European Management Journal 28(2): 85-94. Kluger, J (2008) Simplexity: The simple rules of a …	1	This paper addresses three broad factors linked to organizational theory and practice: sensemaking, learning and big data. If organizations want to make sense of and learn from big data, there are four key challenges to be addressed: 1) responding to the dynamic complexity of big data in terms of simplexity; 2) analyzing big data through interdisciplinarity; 3) reflection on ideologies of learnin…	The topics covered in this paper fall within the scientific domain of management and organization studies, with a specific focus on processes and practices of learning and sensemaking in management and organizations. The subject area could be categorized as Management of Technology and Innovation, Strategy and Management and Decision Sciences.	The paper defines simplexity as the interplay between simplicity and complexity, where each provides conditions for the promotion of the other. Simplexity is expressed in the notion that there is a need to make things simple, understandable, and general, but the process of exhibiting deep simplicity is itself somewhat complex. Simplexity is defined also as a balance between reductionism (that aid…	The author interprets simplexity as a useful concept for understanding the challenges of mindfully reflecting on/with big data in organizations: the paper argues that big data are on the complexity-simplicity interface, where mediating simplexity processes are needed. It suggests that simplexity could be a useful framework for understanding this non-trivial interplay between simplicity and comple…	I	3/5
9	Gahrn-Andersen R.	Biological simplexity and cognitive heteronomy	2019	(Gahrn-Andersen, 2019)	Heteronomy informs parts of human sense-making including perceptual and linguistic activities. This article explores Berthoz's (2012) notion of simplexity in relation to heteronomous aspects of human cognition while it criticises proponents of Active Externalism for presuming that cognitive activity is based in strong autonomy. Specifically, its negative target is the problematic aspects of Varel…	Embodiment; Habits; Heteronomy; Languaging; Phenomenology		Article	Berthoz, A.: Simplexity: Simplifying Principles for a Complex World. Yale University Press, New Haven (2012) Cowley, S.J., 2016. Biological simplexity and linguistic cognition. Chin. Semiotic Stud. 12 (1), 67–91.	1	This paper explores the relationship between heteronomous and autonomous aspects of human cognition using Berthoz's concept of simplexity. The paper critiques the assumptions of Varelian Enactivism and Extended Cognitive Functionalism and presents a positive argument that acknowledges the embodied basis of human sense-making and the weak autonomy of the cogniser. The concept of simplexity refers …	The topics covered in this paper fall within the domain of cognitive science, specifically in the subdomain of embodied cognition and the study of human cognition and sense-making.	In this paper, the authors use Berthoz's concept of simplexity to refer to the ability of the developing and growing brain to find solutions based on simplifying principles, allowing for rapid and efficient processing of complex situations while taking past experience into account and anticipating the future. Simplex tricks allow an agent to reduce the complexity of its environment by establishin…	The authors of this paper use Berthoz's concept of simplexity to explore the relationship between heteronomous and autonomous aspects of human cognition. They argue that simplexity provides a broader frame for coming to terms with several heteronomous aspects of human cognition and allows for further clarification and development. The authors interpret simplexity as a principle that connotes the …	I	3/5
10	Verdonk C.; Alescio-Lautier B.; Paban V.; Chambon C.; Ferrer M.-H.; Trousselard M.	Cognitive evaluation of the Mindfulness disposition: The classic approach and perspectives for an integrative approach; [Ã‰valuation cognitive de la disposition Mindfulness : approche expÃ©rimentale classique et perspectives d'une approche intÃ©grative]	2017	(Verdonk et al., 2017)	Aim The purpose of our study was to evaluate the cognitive profile associated with the Mindfulness disposition. Method We included 48 subjects and evaluated their psychological functioning (Mindfulness disposition, resilience and personality), their ability to use mental imagery, their performances in cognitive tasks (memory, attention, instrumental and executive functions) and their quality of l…	Cognitive functions; Health; Mindfulness; Quality of life	clinical article; consciousness; controlled study; empathy; executive function; female; human; imagery; information processing; male; memory; mindfulness; personality; problem solving; quality of life; response time; velocity; vicariance	Article	BerthozA.Lasimplexité.Paris:OdileJacob;2009.	1	The paper discusses trait (dispositional) mindfulness and seeks to understand whether there are specific cognitive profiles that characterize those with high levels of this construct, which is known to have a great impact on health and well-being. Specifically, through an information processing approach, it focuses on the mechanism of optimizing attentional self-regulatory abilities (with three c…	The topics covered in this paper fall within the domain of mental health, and cognitive psychology in particular, with a specific focus on individual differences in executive functioning.	According to the paper, simplexity is an organizing principle of cognitive functioning that is based on an evolutionary approach. It refers to the selection of simplifying principles during evolution that have allowed humans to cope with the increasing complexity of their environment. This paper points out that these simplifying principles of human functioning have already been explored and valid…	The authors interpret simplexity as one of the three possible fundamental organizing principles that could provide a better understanding of the physical and mental advantages underpinned by Mindfulness. The paper suggests that the simulation of action before execution participates in this principle of simplexity, through the use of internal models that allow individuals to understand the actions…	I	5
11	Fachada N.	ColorShapeLinks: A board game AI competition for educators and students	2021	(Fachada, 2021)	ColorShapeLinks is an AI board game competition framework specially designed for students and educators in videogame development, with openness and accessibility in mind. The competition is based on an arbitrarily-sized version of the Simplexity board game, the motto of which, â€œsimple to learn, complex to masterâ€�, is curiously also applicable to AI agents. ColorShapeLinks offers graphical and…	AI agent; AI competition; AI curriculum; Board games; Computer games; DotNet; Simplexity; Videogame development		Article	Brain Bender Games. (2009). Simplexity. Discovery bay games. https://boardgamegeek.c om/boardgame/55810/simplexity.	1	ColorShapeLinks is an open-source AI board game competition framework designed for students and educators in videogame development. It combines simplicity, complexity, and accessibility, making it suitable for beginners and advanced students alike. The game's unique ruleset and internal competition format foster student engagement and interdisciplinary learning. ColorShapeLinks serves as a cataly…	The topics covered in the provided texts fall within the domain of Artificial Intelligence (AI) and Game Development. These texts discuss an AI board game competition framework designed for students and educators in the field of videogame development, focusing on the development and implementation of AI agents within the framework. They also touch upon aspects of interdisciplinary learning, perso…	"simplexity" refers to the combination of simplicity and complexity within the AI board game competition framework. The framework is described as offering a simple yet challenging game, making it suitable for both beginners and advanced students. This suggests that the game has a straightforward and accessible design, but also includes elements that require strategic thinking and advanced AI impl…	In the texts provided, the interpretation of the concept of "simplexity" can be understood as a combination of simplicity and complexity that is inherent in the AI board game competition framework, ColorShapeLinks. The interpretation of simplexity in this context emphasizes the idea that the framework strikes a balance between simplicity and complexity. It provides an entry point for students to …	III	6
12	Miguel Pina e.C.; Rego A.	Complexity, simplicity, simplexity	2010	(Miguel Pina & Rego, 2010)	"In the midst of order, there is chaos; but in the midst of chaos, there is order", John Gribbin wrote in his book Deep Simplicity (p. 76). In this dialectical spirit, we discuss the generative tension between complexity and simplicity in the theory and practice of management and organization. Complexity theory suggests that the relationship between complex environments and complex organizations …	Complexity; Dialectics; Organization; Simplexity; Simplicity		Article	Jeffrey Kluger_x0002_s Simplexity: The simple rules of a complex world. London: John Murray, 2007.	1	This paper compares the three most important organization archetypes in companies. It compares the COMPLEX ORGANIZATIONS ARCHETYPE (complex organization, simple practiotioners), with LEARNING BUREOCRACY ORGANIZATIONS ARCHETYPE (complex organization, complex prectitioners) and the BUREOCRACY-LITE ORGANIZATIONS ARCHETYPE (simple organization, complex practiotioners). In summary, the authors affirm …	The topics covered in this article are mainly related to company organization archetypes.	Simplexity is just cited en passant as the presence of simplicity and complexity at the same time. No original definition is given: "Complexity arises from simplicity" (Gribbin, 2004)	That seminal work revolves around articulation of simplicity, simplexity, complexity	I	3
13	Magnani L.	Computational domestication of ignorant entities	2021	(Magnani, 2021)	Eco-cognitive computationalism considers computation in context, following some of the main tenets advanced by the recent cognitive science views on embodied, situated, and distributed cognition. It is in the framework of this eco-cognitive perspective that we can usefully analyze the recent attention in computer science devoted to the importance of the simplification of cognitive and motor tasks…	Abduction; Domestication of ignorant entities; Eco-cognitive computationalism; Ignorant bodies; Mimetic bodies; Morphological computation; Overcomputationalization		Article	Kluger, J. (2008). Simplexity. Why simple things become complex (and how complex things can be made simple). New York, NY: Hyperion Books. Berthoz, A., & Petit, J. L. (Eds.). (2014). Complexité-simplexité. Paris: Collège de France.	1	This paper explores the concept of eco-cognitive computationalism, and explains how (and why) it can be used to analyze the simplification of cognitive and motor tasks in organic entities. The author argues that by domesticating ignorant bodies, we can create useful mimetic bodies that rely on the simplexity of animal embodied cognition. With "domesticating ignorant bodies" the author points to t…	The topics covered here are broadly interdisciplinary, mainly stemming from philosophy but with a peculiar focus on contemporary issues in epistemology and philosophy of science.	Simplexity is defined here as a specific characterization of animal embodied cognition, that is the complementarity of complexity and simplicity.	For the aims of the paper, simplexity is interpreted as a key aspect of animal embodied cognition that can be exploited to create new forms of computation. The paper argues that by taking advantage of the physical structure of the body, we can create useful "mimetic bodies" that rely on the simplexity of animal embodied cognition. This involves simplifying cognitive and motor tasks by designing c…	I	4/5
14	Magnani L.	Conceptualizing Machines in an Eco-Cognitive Perspective	2022	(Magnani, 2022)	Eco-cognitive computationalism explores computing in context, adhering to some of the key ideas presented by modern cognitive science perspectives on embodied, situated, and distributed cognition. First of all, when physical computation is seen from the perspective of the ecology of cognition it is possible to clearly understand the role Turing assigned to the process of â€œeducationâ€� of the ma…	domestication of ignorant entities; eco-cognitive conputationalism; ignorant entities; natural computing; physical computation; Turing; unconventional substrates		Article	Kluger, J. Simplexity. Why Simple Things Become Complex (and How Complex Things Can Be Made Simple); Hyperion Books: New York, NY, USA, 2008. Complexité-Simplexité; Berthoz, A.; Petit, J.L., Eds.; Collège de France: Paris, France, 2014.	1	This paper explores the role of physical computation in the ecology of cognition and how it aligns with modern cognitive science perspectives. The research question is how to conceptualize machines in an eco-cognitive perspective. The findings suggest that physical computing is the opposite of mathematical science, and understanding the physical system's predictive capabilities is critical. The c…	The topics covered in this paper fall under the domain of cognitive science, specifically the intersection of physical computing, artificial intelligence, and ecology of cognition.	In this paper, the authors define the concept of "simplexity" as the simplification of cognitive and motor tasks caused by the morphological features of organic entities. They explain that this kind of computation describes how ignorant bodies endowed with morphological features typical of living beings can be computationally domesticated to render an intertwined computation simpler, resorting to…	The authors interpret the concept of simplexity as a way to understand how the physical entities exploited for computation are technological artifacts. They argue that the concept of computation evolves over time as a result of historical and contextual factors, and we can construct an epistemological view that depicts the "emergence" of new types of computations that exploit new substrates. They…	I	3
16	Antunes P.; Cranefield J.	Coordination and simplexity in modelling air traffic control as a service: The case of NAV Portugal	2017	(Antunes & Cranefield, 2017)	This study analyses a unique, revelatory case of service modelling in a complex organisation providing air traffic control. The study analyses broad modelling activities, including information elicitation, analysis, and organisation, undertaken by a small team internal to the organisation that so far has spent about 2,400 person-hours of effort in the project. The study follows a qualitative appr…			Article	Colville, I. 1994. "Searching for Karl Weick and reviewing the future." Organization 1 (1):218- 224. Colville, I., A. Brown, and A. Pye. 2012. "Simplexity: Sensemaking, organizing and storytelling for our time." Human Relations 65 (1):5-15. Rego, A. 2010. "Complexity, simplicity, simplexity." European Management Journal 28 (2):85- 94.	1	The NAV project team used simplexity theory and coordination principles to model air traffic control (ATC) service. They divided the project into two phases and adopted a bottom-up approach in the first phase to develop a simple, holistic model of the ATC system. In the second phase, they took a top-down approach to create a more complex model. They used IDEF0 notation, which stands for Integrate…	Systems Engineering and Business Process Management.	Simplexity' is defined as the combination of simplicity of action with complexity of thinking. It refers to the ability to use simple and understandable approaches to communicate complex ideas and understand the intricacies of a system.	In this work, the authors interpret the concept of simplexity as a guiding principle for modeling complex organizations, specifically in the context of air traffic control (ATC) services. They emphasize the importance of starting with a simple, high-level model and gradually adding complexity while maintaining clear communication and collaboration with stakeholders. The goal is to achieve a holis…	I	3
17	Giorgi F.; Bruni L.E.	Developmental Scaffolding	2015	(Giorgi & Bruni, 2015)	The concept of scaffolding has wide resonance in several scientific fields. Here we attempt to adopt it for the study of development. In this perspective, the embryo is conceived as an integral whole, comprised of several hierarchical modules as in a recurrent circularity of emerging patterns. Within the developmental hierarchy, each module yields an inter-level relationship that makes it possibl…	Development; Embryo; Hierarchy; Modularity; Semiosis; Simplexity		Article	Cohen, J., & Stewart, I. (1995). The collapse of chaos: Discovering simplicity in a complex world. London: Penguin. Berthoz, A. (2009). La simplexité. Paris: Odile Jacob.	1	This paper explores the concept of developmental scaffolding, which mediates the production of selectable variations and integrates them into a functionally coordinated unit during embryonic growth. The research question is how the scaffolding accounts for the inherited invariance of pattern formation and how it integrates modular variations. The findings suggest that the acquisition of the capac…	The topics covered in this paper fall within the scientific domain of developmental biology. The subject areas that are relevant to this paper include embryology, genetic mechanisms, cellular behavior, morphological mechanisms, pattern formation, and developmental constraints.	In this paper, the concept of simplexity is defined as the idea that large-scale structures are functionally independent of the details that compose their substructures. As hierarchies become more complex, the relationships between their parts become relatively simpler, leading to more efficient and adaptable developmental hierarchies. The authors argue that simplexity allows for the emergence of…	The authors interpret the concept of simplexity as a way to reconcile the apparent contradiction between the increasing complexity of developmental hierarchies and the need for functional integration of modular variations. They argue that as hierarchies become more complex, the relationships between their parts become relatively simpler, leading to more efficient and adaptable developmental hiera…	I	5
18	Zolotarev A.A.; Krivovichev S.V.; Panikorovskii T.L.; Gurzhiy V.V.; Bocharov V.N.; Rassomakhin M.A.	Dmisteinbergite, CaAl2Si2O8, a metastable polymorph of anorthite: Crystal-structure and raman spectroscopic study of the holotype specimen	2019	(Zolotarev et al., 2019)	The crystal structure of dmisteinbergite has been determined using crystals from the type locality in Kopeisk city, Chelyabinsk area, Southern Urals, Russia. The mineral is trigonal, with the following structure: P312, a = 5.1123(2), c = 14.7420(7) Ã…, V = 333.67(3) Ã…3, R1 = 0.045, for 762 unique observed reflections. The most intense bands of the Raman spectra at 327s, 439s, 892s, and 912s cm-1…	Burned coal dumps; Crystal structure; Dmisteinbergite; Feldspar; Kopeisk; Metastability; Polymorphism; Raman spectroscopy; Ural region		Article	Goldsmith, J.R. A “simplexity principle” and its relation to “ease” of crystallization. J. Geol. 1953, 61, 439–451.	1	This paper explores the crystal structure and spectroscopic properties of dmisteinbergite, a metastable polymorph of anorthite. The research question focuses on understanding the topological complexity and formation of this mineral. The findings reveal that dmisteinbergite has a unique double tetrahedral layer structure and exhibits distinct Raman spectroscopic features. The concept of simplexity…	The topics covered in this paper belong to the scientific domain of mineralogy, which is a sub-domain of geology. Specifically, this paper focuses on the crystal structure and spectroscopic properties of dmisteinbergite, which falls under the branch of mineralogy known as mineral chemistry. The paper also applies the concept of simplexity, which is a principle in materials science and solid-state…	Simplexity, as defined in the article, is a principle that states that metastable kinetic mineral phases are structurally simpler than their stable thermodynamic counterparts. This principle, first formulated by Goldsmith in 1953, has been recently verified using information-based structural complexity measures and checked against mineral systems with different chemical compositions.	The interpretation of simplexity in this article is that metastable mineral phases, such as dmisteinbergite, have simpler crystal structures than their stable thermodynamic counterparts. This principle is based on the idea that the formation of metastable phases is a configurational entropy-driven process, where complexity is a major driving force as a parameter closely associated with the config…	I	1
19	Marrocco R.	Drawing, measurement and movement. The representation of space in urban maps (an interdisciplinary analysis); [Disegno, misura e movimento.La rappresentazione dello spazio nelle mappe urbane(unâ€™analisi interdisciplinare)]	2020	(Marrocco, 2020)	Urban maps represent the simplified drawing of a complex world (urban space) where material and immaterial phenomena, problems and solutions coexist; they are a tool used by individuals to perceive and act in space. In our current socio-urban context these representations are particularly interesting, above all due to the complexity of contemporary metropolises. Maps accompany us in our complex â…	Movement in space; Perception and action; Urban drawing; Urban maps; Urban space		Article	Berthoz, A. (2011). La semplessità. Torino: Codice (ebook) [First edition. La simplexité. Paris 2009].	1	This paper explores the complexity of urban maps and their role in representing and understanding the complexity of contemporary metropolises. It addresses the research question of how maps can capture and communicate the multifaceted aspects of urban space. The concept of simplexity is introduced as a way to manage and represent urban complexity by providing simplified yet decipherable represent…	The topics covered in this paper fall within the scientific domain of Urban Studies or Urban Planning. The paper discusses urban space, representation of urban complexity, maps as tools for perceiving and acting in urban space, and the relationship between individuals and urban representations. These topics are central to the field of urban studies, which examines various aspects of cities, inclu…	the concept of 'simplexity' is defined as the way in which the complexity of urban space is managed and represented in maps. It refers to the idea that urban maps are a figurative mix of complexity and simplicity, where the complexity of urban space is simplified and made decipherable through graphic and symbolic systems. Simplification does not involve eliminating or reducing data but maintainin…	Simplexity in urban maps balances simplicity and complexity. It represents intricate urban space while maintaining visibility. It captures physical, spatial, and social elements. Maps enable individuals to perceive, interpret, and act in space. Simplified representations make complex data decipherable. Simplexity enhances navigation and understanding of the city. It combines graphic and symbolic …	I	3/4
20	Magnani L.	Eco-cognitive computationalism: From mimetic minds to morphology-based enhancement of mimetic bodies	2018	(Magnani, 2018)	Eco-cognitive computationalism sees computation in context, exploiting the ideas developed in those projects that have originated the recent views on embodied, situated, and distributed cognition. Turing's original intellectual perspective has already clearly depicted the evolutionary emergence in humans of information, meaning, and of the first rudimentary forms of cognition, as the result of a …	Co-evolution; Computation; Eco-cognitive computationalism; Information; Mimetic bodies; Mimetic minds; Morphological computing; Organic agents; Simplexity		Article	Kluger, J. Simplexity: Why Simple Things Become Complex (and How Complex Things Can Be Made Simple); Hyperion Books: New York, NY, USA, 2008. Berthoz, A.; Petit, J.L. (Eds.) Complexité-Simplexité; Collège de France: Paris, France, 2014. (In French)	1	This article stems from the idea that physical computation plays a crucial role in the ecology of cognition, and that this perspective aligns with modern cognitive science perspectives. The main points of the article include a discussion of the history of physical computation, the relationship between physical computation and cognition, and the implications of this relationship for the future of …	The topics covered here are interdisciplinary, but mainly focused on philosophy of science.	This article describes simplexity as a quality of animal embodied cognition that allows for the simplification of cognitive and motor tasks through the exploitation of morphological features.	The concept of simplexity is interpreted here in the context of morphological computation, which is described as a way of using morphological features to simplify computation. The article argues that this kind of computation can be exploited in robotics, and that it represents an important aspect of the relationship between physical computation and cognition. Overall, the concept of simplexity is…	I	4/5
21	Cowley S.J.; MarkoÅ¡ A.	Evolution, lineages and human language	2019	(Cowley & Markoš, 2019)	In life as in language, living beings act in ways that are multiply constrained as history works through them both directly and as mediated by what we identify as structures (e.g. genes or words). Emphasising direct effects, we replace the â€˜language metaphor of lifeâ€™ with the view that language extends the domain of the living. Just as a living proteome system manages without central control,…	Biosemiotics; Cognitive linguistics; Distributed language; Enactivism; Life; Metaphor of language; Simplexity		Article	Berthoz, A., 2012. On Simplexity: Simplifying Principles for a Complex World. Yale University Press, New Haven. Cowley, S.J., Gahrn-Andersen, R., 2018. What simplexity is; what simplexity does. (in preparation). Gahrn-Andersen, R., 2018. Biological Simplexity and Cognitive Heteronomy (this vol.). Lassiter, C., 2018. Language and Simplexity: A Powers View (this vol.).	1	This paper explores the parallels between life and language, and how both enable living beings to expand into new domains. The research question is how the concept of simplexity, which refers to the use of simple resources to assemble complex powers, can be applied to both biology and language. The findings suggest that simplexity is a valuable concept because living systems use its tricks to ass…	The topics covered in this paper fall under the scientific domain of interdisciplinary research, specifically the intersection of biology and linguistics. The paper explores the parallels between life and language, and how both enable living beings to expand into new domains. It draws on concepts from biology, linguistics, and philosophy to develop a broader understanding of the relationship betw…	In this paper, simplexity is defined as the use of simple resources to assemble complex powers. It is a valuable concept because living systems use its tricks to assemble powers that are also empowering. The authors suggest that simplexity extends how perception shapes neural tricks as bodies/organs co-function with the life of cultures and living communities. The concept of simplexity is applied…	The authors interpret simplexity as a valuable concept because it allows living systems to use simple resources to assemble complex powers that are also empowering. They suggest that simplexity extends how perception shapes neural tricks as bodies/organs co-function with the life of cultures and living communities. The authors argue that simplexity is not just a property of biological systems, bu…	I	3/4/5
22	Komagata, M; Ko, TY; Yamamoto, K; Nakamura, Y	Experimental Study on Critical Design of Electro-Hydrostatic Actuators Small in Size and Light in Weight	2020	(Komagata et al., 2020)	Actuation systems for robots and other machines used in critical applications is an area that requires further research. In such applications, a machine works in a human environment and physically interacts with humans. Reliability and backdrivability are still insufficient in current systems. An electro-hydrostatic actuator has the potential advantage of high reliability by nature and high backd…	electro-hydrostatic actuator; gear pump; loss evaluation	PERFORMANCE; PUMPS	Article	N.A.	1	This paper focuses on the research question of improving the actuation systems for robots and machines used in critical applications that work in human environments and physically interact with humans. The authors investigate the potential advantages of electro-hydrostatic actuators (EHAs) in terms of reliability and backdrivability. They conduct theoretical investigations and experimental evalua…	The topics covered in this paper fall within the domain of robotics and mechanical engineering, specifically focusing on actuation systems and hydraulic components for robots and machines used in critical applications. These topics are relevant to the field of robotics, especially in the context of developing efficient and robust actuation systems for robots interacting with humans.	The concept of "mechanical simplexity" is mentioned in the context of designing an electro-hydrostatic actuator for actuation systems used in critical applications. Here, the term "simplexity" refers to the quality of being simple and straightforward in terms of mechanical design, allowing for high reliability and backdrivability. The paper suggests that when the electro-hydrostatic actuator is d…	Simplexity, as interpreted in the paper, refers to striking a balance between simplicity and complexity in the design of actuation systems for critical applications. It entails a mechanically simple yet efficient structure that addresses the challenges of human interaction while maintaining high reliability. By achieving mechanical simplexity, the system aims to offer superior performance and bac…	I	3
23	De Loera, JA; Santos, F; Takeuchi, F	Extremal properties for dissections of convex 3-polytopes	2001	(De Loera et al., 2001)	A dissection of a convex d-polytope is a partition of the polytope into d-simplices whose vertices are among the vertices of the polytope. Triangulations are dissections that have the additional property that the set of all its simplices forms a simplicial complex. The size of a dissection is the number of d-simplices it contains. This paper compares triangulations of maximal size with dissection…	dissection; triangulation; mismatched region; lattice polytope; combinatorial d-cube; prism; antiprism; Archimedean solid	N-CUBE; TRIANGULATIONS; POLYTOPES; SIMPLEXITY	Article	R. B. Hughes and M. R. Anderson, Simplexity of the cube, Discrete Math., 158 (1996), 99–150.	1	This paper investigates the maximal size of dissections and triangulations of convex 3-polytopes. The authors provide lower and upper bounds for the size of dissections, analyze extremal size triangulations for specific polytopes, and introduce the concept of simplexity, which refers to the smallest dissection of a polytope.	The topics covered in this paper fall under the domain of discrete and computational geometry.	In this paper, the authors define simplexity as the smallest possible dissection of a polytope, where a dissection is a decomposition of the polytope into a finite number of smaller polytopes that share faces with each other and with the original polytope.	In this work, the authors use the concept of simplexity to analyze the maximal size of dissections and triangulations of convex 3-polytopes. They show that the regular cube has been widely studied for its smallest dissections, and that the maximal size of a dissection of a regular d-cube is d!, the same as for triangulations. They also provide examples of combinatorial 3-cubes that have triangula…	II	2
24	Cowley S.J.; Gahrn-Andersen R.	How systemic cognition enables epistemic engineering	2023	(Cowley & Gahrn-Andersen, 2023)	Epistemic engineering arises as systems and their parts develop functionality that is construed as valid knowledge. By hypothesis, epistemic engineering is a basic evolutionary principle. It ensures that not only living systems identify the differences that make differences but also ensure that distributed control enables them to construct epistemic change. In tracking such outcomes in human life…	distributed cognition; evoneering; pre-reflective experience; radical embodied cognitive science; simplexity; social organizing; systemic cognition; vicariance		Article	Berthoz, A., 2012. On Simplexity: Simplifying Principles for a Complex World. Yale University Press, New Haven. (deducted)	1	This paper explores the concept of epistemic engineering within distributed systems and human-environment interactions. The research question revolves around understanding how humans reduce entropy and draw on wider systemic interdependencies to generate knowledge and know-how. The findings reveal that humans, as part of wider systems, use cues, interactions, and routines to trigger epistemic cha…	Cognitive Science and Human-Computer Interaction	In this paper, the concept of 'simplexity' refers to the reduction of complexity and entropy in cognitive processes, where individuals and systems simplify information and experiences to make sense of their environment and generate knowledge.	In this work, the authors interpret the concept of simplexity as the cognitive process by which individuals and wide systems reduce entropy and complexity in their interactions with the environment. They propose that simplexity allows for the generation of useful knowledge and adaptive behaviors by simplifying and distilling information from the environment, leading to epistemic change and effect…	I	3/4
25	Krivovichev S.V.	Hydrogen bonding and structural complexity of the Cu3(AsO4)(OH)3 polymorphs (clinoclase, gilmarite): A theoretical study	2017	(Krivovichev, 2017)	Density functional theory (DFT) is used to determine positions of H atoms and to investigate hydrogen bonding in the crystal structures of two polymorphs of Cu3(AsO4)(OH)3: clinoclase and gilmarite. Hydrogen bonds in clinoclase involve interactions between hydroxyl groups and O atoms of arsenate tetrahedra, whereas the crystal structure of gilmarite features OHâ€¦OH bonding, which is rather uncom…	Clinoclase; Density functional theory; Gilmarite; Hydrogen bonding; Metastability; Structural complexity	chemical bonding; complexity; crystal structure; hydrogen; mineral; quantum mechanics; theoretical study	Article	Goldsmith JR (1953) A ‘‘simplexity principle’’ and its relation to ‘‘ease’’ of crystallization. J Geol 61:439–451	1	This paper explores the research question of whether structural complexity can be used to infer the relative stability of different polymorphs. The study focuses on copper hydroxy-oxysalts and demonstrates that structural complexity correlates with the ease of crystallization. The concept of simplexity, which suggests that metastable phases often have simpler structures than the stable phase, is …	The topics covered in this paper fall within the scientific domain of materials science and solid-state chemistry and mineralogy, which is a sub-domain of geology and Earth sciences. Specifically, the study focuses on the crystal structures, hydrogen bonding, and structural complexity of copper hydroxy-oxysalts.	In this paper, the concept of "simplexity" is defined as Goldsmith's principle, which states that under certain kinetically favored crystallization conditions, the crystalline phase that forms in a system is often metastable and has a simpler structure than the stable phase. It suggests that simplicity in structure is favored during the formation of metastable phases. While metastable phases duri…	The authors interpret the multifaceted concept of simplexity in this work as a measure of structural complexity. They explore whether structural complexity can be used to infer the relative stability of different polymorphs. The study demonstrates that structural complexity, as an expression of configurational entropy, correlates with the ease of crystallization in natural systems. They also disc…	I	1
26	Constales D.; Yablonsky G.S.; Marin G.B.	Intersections and coincidences in chemical kinetics: Linear two-step reversible-irreversible reaction mechanism	2013	(Constales et al., 2013)	We investigate the qualitative behavior of chemical reaction mixtures in their time evolution, specifically when starting from initial conditions that are extremal in the sense that they cannot be extrapolated back in time without nonphysical, negative concentration values arising. Several extremal initial conditions will exist and the maxima and mutual intersections of the corresponding concentr…	Chemical kinetics; Complexity; Dynamic systems; Intersections	Dynamical systems; Intersections; Rate constants; Reaction kinetics; Coincidence analysis; Complexity; Concentration values; Concentration-time; Initial conditions; Qualitative behavior; Reaction mechanism; Sequential mechanism; Kinetics	Article	Self-referenced	1	This paper explores the complexity of chemical reaction mixtures and their time evolution. The research question is how to analyze the coincidence of different events in chemical reactions. The findings show that extremal initial conditions exhibit properties of mutual reciprocity and that invariants involving joint kinetics can curtail the complexity of coincidence analysis. The concept of simpl…	The topics covered in this paper fall under the domain of chemical kinetics, which is a subfield of physical chemistry.	In this paper, the authors propose to use the term "simplexity" to define the phenomenon of unexpected complexity in simple linear and non-linear systems. They do not provide a formal definition of simplexity, but they use it to describe the intricate coincidence structure and the surprising richness of the ordering domains of intersections and maxima in chemical reaction mixtures.	The authors propose the concept of simplexity to describe the unexpected complexity of simple linear and non-linear systems, such as chemical reaction mixtures. They argue that the coincidence structure and ordering domains of intersections and maxima in such systems are much richer and more intricate than one would expect from their simple mathematical models. The authors use the concept of simp…	I	1
27	Lassiter C.	Language and simplexity: A powers view	2019	(Lassiter, 2019)	The notion of simplexity is that complex problems are often solved by novel combinations of simple mechanisms. These solutions aren't simple; they're simplex. Language use, as a complex behavior, is ripe for simplex analysis. In this paper, I argue that the notion of powersâ€”an organism's capacity to instigate or undergo changeâ€”is doubly useful. First, powers, as opposed to mental representati…	Causal powers; Distributed language; Simplexity; Speech acts		Article	Berthoz, Alain, 2009. Simplexity: Simplifying Principles for a Complex World. Trans. by Giselle Weiss. Yale University Press, New Haven.	1	The paper presents a powers view of languaging agents, emphasizing speech acts' historical and downward lineages. It connects simplexity and meaning, offering a naturalist approach to language complexity. The powers view presents a simple, elegant framework for exploring language's social, cultural, and biological aspects, highlighting manifestation partners and meaningful interactions. It also a…	philosophy of language and cognitive science	In the paper, the concept of 'simplexity' refers to the idea of combining simple principles to solve complex problems, particularly in the context of biological mechanisms and the organization of living organisms. It involves finding efficient and effective solutions to complex challenges by utilizing specialized and context-specific mechanisms.	In this work, the authors interpret the concept of 'simplexity' as a key feature of biological mechanisms and living organisms' organization. They argue that living systems employ simple principles that lead to effective solutions for complex problems, allowing them to adapt and thrive in their environments. The authors also connect simplexity with the notion of meaning, suggesting that meaningfu…	I	3/4/5
28	Cowley S.J.	Living the duty of care: languaging in semiotic fields	2023	(Cowley, 2023)	New hope can draw on anti-humanist duty of care. Turning from debate about how one ought to act in discursively produced "realities,"Paul Cobley advocates a bioethics of living in semiotic fields. Thanks to observership, humans can make good use of both the known and how things appear as signs. For Cobley, the latter are "mind independent."Once deemed real, semiosis can unite the lawful, the perc…	anti-humanist; bioethics; distributed language; ecolinguistics; ethics		Article	Berthoz, Alain. 2012. Simplexity: Simplifying principles for a complex world. New Haven, CT: Yale University Press.	1	This paper explores the ethical dimension of how we perceive, speak, and act in semiotic fields, and how our understanding and response to institutions are shaped by the duty of care. The research question is how we can live the duty of care in semiotic fields, and the findings suggest that the concept of "thingishness" unites the known, the knowable, and the unknowable in these fields. The paper…	The topics covered in this paper fall under the domain of semiotics, which is the study of signs and symbols and their use or interpretation. Specifically, the paper explores the ethical dimension of how we perceive, speak, and act in semiotic fields, and how our understanding and response to institutions are shaped by the duty of care.	In this paper, the concept of simplexity is defined as "simplifying principles for a complex world." It refers to the idea that nature often uses simple rules or mechanisms to create complex phenomena, and that these principles can be applied to various domains, including semiotics. The author cites the book "Simplexity: Simplifying principles for a complex world" by Alain Berthoz as a reference …	The author of this paper uses the concept of simplexity to emphasize the idea that nature's simple tricks are entangled with human practices in semiotic fields. The author suggests that this concept can be used to understand the complex and dynamic nature of semiosis, and how it unites the lawful, the perceivable, and some of the unknown. The author also notes that the concept of simplexity has e…	I	3/4/5
29	Bliss, A; Su, FE	Lower bounds for simplicial covers and triangulations of cubes	2005	(Bliss & Su, 2005)	We show that the size of a minimal simplicial cover of a polytope P is a lower bound for the size of a minimal triangulation of P, including ones with extra vertices. We then use this fact to study minimal triangulations of cubes, and we improve lower bounds for covers and triangulations in dimensions 4 through at least 12 (and possibly more dimensions as well). Important ingredients are an analy…		N-CUBE; SPERNERS LEMMA; SIMPLEXITY	Article	R. B. Hughes. Lower bounds on cube simplexity. Discrete Math., 133(1–3):123–138, 1994.	1	We show that the size of a minimal simplicial cover of a polytope P is a lower bound for the size of a minimal triangulation of P, including ones with extra vertices. We then use this fact to study minimal triangulations of cubes, and we improve lower bounds for covers and triangulations in dimensions 4 through at least 12 (and possibly more dimensions as well). Important ingredients are an analy…	Discrete Mathematics / Operation Research / Optimization	The simplexity (of the cube) is the size of the minimal triangulation when P is a d-dimensional cube	Same as the definition.	II	2
30	Glazyrin A.	Lower bounds for the simplexity of the n-cube	2012	(Glazyrin, 2012)	In this paper we prove a new asymptotic lower bound for the minimal number of simplices in simplicial dissections of n-dimensional cubes. In particular we show that the number of simplices in dissections of n-cubes without additional vertices is at least ( n+1)n-12. Â© 2012 Elsevier B.V. All rights reserved.	0/1-matrix; Prismoid; Simplicial dissection; Triangulation		Article	R.B. Hughes, Lower bounds on cube simplexity, Discrete Math. 133 (1–3) (1994) 123–138.	1	In this paper we prove a new asymptotic lower bound for the minimal number of simplices in simplicial dissections of n-dimensional cubes. In particular we show that the number of simplices in dissections of n-cubes without additional vertices is at least (n + 1) n−1 2 .	Discrete Mathematics / Operation Research / Optimization	Simplexity is triang (n) where dis(n) is the minimal number of simplices in a dissection of the n-dimensional cube, triang(n) is the minimal number of simplices in a triangulation of the n-dimensional cube, and ρ(n) is the maximal determinant of a 0/1-matrix.	In the article it is estimated The general construction for the lower bound of the simplexity of the n-cube	II	2
31	Hughes R.B.	Lower bounds on cube simplexity	1994	(Hughes, 1994)	Modifying Sallee's (1982) work we develop a linear programming problem whose optimal objective value is a lower bound for the simplexity of the d-cube. For each dimension d, these bounds are at least as good as Sallee's. We solve the linear programming problem only for dâ‰¤11. For large d, we show the sequence of bounds from our approach is not as good as Smith's asymptotic lower bound (Smith, 19…			Article	H.T. Croft, K.J. Falconer and R.K. Guy, Unsolved Problems in Geometry (Springer, New York, 1991).	1	Modifying Sallee’s (1982) work we develop a linear programming problem whose optimal objective value is a lower bound for the simplexity of the d-cube. For each dimension d, these bounds are at least as good as Sallee’s. We solve the linear programming problem only for d < 11. For large d, we show the sequence of bounds from our approach is not as good as Smith’s asymptotic lower bound	Discrete Mathematics / Operation Research / Optimization	We consider decompositions of the d-dimensional cube Zd, where I= [0, 11, into d-simplices that have disjoint interiors and whose union is Id. The minimum cardinality of these decompositions, S(d), is the simplexity of the d-cube	The interpretation of the concept of simplexity in the paper is the measure of the minimum number of simplices required for the decomposition of the n-cube.	II	2
32	Krivovichev S.V.	Metastable Crystallization and Structural Complexity of Minerals	2022	(Krivovichev, 2022)	Abstract: The physical basis has been elaborated for Goldsmithâ€™s rule that states that the â€œeaseâ€� of crystallization of minerals is related to the simplicity (or simplexity) of their crystal structures. It has been shown that high-temperature polymorphs of minerals possess high entropies and, as a rule, low complexity and low density. The latter results in low values of the surface energy o…	density; entropy; Goldsmith rule; metastable crystallization; Ostwald rule; structural complexity; surface energy	Interfacial energy; Minerals; Complexity densities; Crystals structures; Density; Goldsmith rule; High-temperature polymorph; Lower complexity; Metastable crystallizations; Ostwald's Rule; Simplexity; Structural complexity; complexity; entropy; fractional crystallization; high temperature; polymorphism; surface energy; Entropy	Article	J. R. Goldsmith, J. Geol. 61, 439‒451 (1953).	1	This paper explores the physical basis behind Goldsmith's rule, which connects the ease of crystallization of minerals with the simplicity of their crystal structures. The authors investigate the influence of high-temperature polymorphs, their entropies, complexity, and density on the preferential crystallization of metastable polymorphs with simple structures. The concept of simplexity, or struc…	The topics covered in this paper fall under the scientific domain of Earth Sciences. More specifically, the subdomain is Mineralogy and Petrology, and the subject concern the thermodinamic processes driving the Metastable Crystallization and Structural Complexity of Minerals.	In this paper, the authors define the concept of simplexity as the opposite of complexity in terms of mineral structures. They explain that phases with high simplexity, or structurally simpler phases, have higher entropy and tend to nucleate and crystallize more easily compared to thermodynamically stable phases that are structurally more complex. The term "symplexity" was chosen to represent the…	The authors interpret simplexity as the opposite of complexity in terms of mineral structures. They propose that phases with high simplexity, or structurally simpler phases, have higher entropy and tend to nucleate and crystallize more easily compared to thermodynamically stable phases that are structurally more complex. The authors also suggest that the concept of simplexity should be formulated…	I	1
33	Kavruk A.S.	On a non-commutative analogue of a classical result of Namioka and Phelps	2015	(Kavruk, 2015)	A classical result of Namioka and Phelps states that the square is a test object to verify semi-simplexity in the tensor theory of convex compact sets. By using the quantization of generalized Namioka-Phelps test spaces we formulate a nuclearity criterion for C*-algebras, which establishes a non-commutative version of their result. The proof we suggest covers the nuclearity characterization via n…	Connes' embedding problem; Nuclear C*-algebras; Operator system; Partition of unity; Primary; Secondary		Article	I. Namioka, R.R. Phelps, Tensor products of compact convex sets, Pacific J. Math. 31(2) (1969) 469–480.	1	A classical result of Namioka and Phelps states that the square is a test object to verify semi-simplexity in the ten-sor theory of convex compact sets. By using the quantization of generalized Namioka–Phelps test spaces we formulate a nuclearity criterionfor C∗-algebras, which establishes a non-commutative version of their result. The proof we suggest cov-ers the nuclearity characterization via …	Mathematics / Functional Analysis	Not directly provided	The article addresses a C-algebra problem, and the R22 (the square) as a test to verify semy-simplexity (probably same meaning as in discrete mathematics) of some spaces	II	2
34	McNeil M.B.; Jones J.M.; Little B.J.	Production of sulfide minerals by sulfate-reducing bacteria during microbiologically influenced corrosion of copper	1991	(McNeil et al., 1991)	Mineralogical data, thermodynamic stability (Pourbaix) diagrams, and the simplexity principle for precipitation reactions were used to evaluate corrosion product mineralogy on copper alloys exposed to sulfate-reducing bacteria. The formation of copper sulfides as corrosion products in natural surface environments is suggestive of microbiologically influenced corrosion. Sulfide corrosion products …		Bacteria; Films--Biofilms; Mineralogy--Sulfides and sulfosalts; Thermodynamics; Chalcocite; Copper Sulfides; Sulfate-Reducing Bacteria; Copper And Alloys	Article	J. Goldschmidt, Geological Magazine 61 (1953): p. 439.	1	This study aimed to differentiate microbiologically induced corrosion of copper by identifying minerals formed in the presence of sulfate-reducing bacteria (SRB). Copper alloys exposed to SRB developed black, porous, sulfur-containing corrosion products. The composition and adherence of these products varied based on culture type, source, and metal. Precipitation of sulfide minerals along bacteri…	the topics covered in this paper fall within the scientific domain of materials science and the subdomain of electrochemistry. The subjects covered include corrosion, electrochemical analysis, and the study of various materials and their behavior in different environments.	The authors do not explicitly provide a specific definition of simplexity as used by the authors. The paper mentions the use of the simplexity principle for precipitation reactions, but does not provide a detailed explanation or definition of the term itself.	The authors interpret the concept of simplexity as an approach involving the use of mineralogical data, thermodynamic stability diagrams, and precipitation reactions to evaluate corrosion product mineralogy on copper alloys exposed to sulfate-reducing bacteria. They utilize simplexity to understand the formation of copper sulfides as corrosion products and differentiate microbiologically induced …	I	1
35	Joswig, M; Witte, N	Products of foldable triangulations	2007	(Joswig & Witte, 2007)	Regular triangulations of products of lattice polytopes are constructed with the additional property that the dual graphs of the triangulations are bipartite. The (weighted) size difference of this bipartition is a lower bound for the number of real roots of certain sparse polynomial systems by recent results of Soprunova and Sottile [E. Soprunova, E Sottile, Lower bounds for real solutions to sp…	regular triangulations of lattice polytopes; triangulations of cubes; real roots of sparse polynomial systems	LOWER BOUNDS; SIMPLEXITY	Article	Robert B. Hughes, Michael R. Anderson, Simplexity of the cube, Discrete Math. 158 (1–3) (1996) 99–150. MR MR1411113 (97g:90083).	1	Regular triangulations of products of lattice polytopes are constructed with the additional property that the dual graphs of the triangulations are bipartite. The (weighted) size difference of this bipartition is a lower bound for the number of real roots of certain sparse polynomial systems by recent results of Soprunova and Sottile [E. Soprunova, F. Sottile, Lower bounds for real solutions to s…	Discrete Mathematics / Operation Research / Optimization	The simplexity (of the cube) is the size of the minimal triangulation when P is a d-dimensional cube	The article addresses Products of simplicial complexes	II	2
36	Duguet, A; Artigues, C; Houssin, L; Ngueveu, SU	Properties, Extensions and Application of Piecewise Linearization for Euclidean Norm Optimization in R-2	2022	(Duguet et al., 2022)	This work considers nonconvex mixed integer nonlinear programming where nonlinearity comes from the presence of the two-dimensional euclidean norm in the objective or the constraints. We build from the euclidean norm piecewise linearization proposed by Camino et al. (Comput. Optim. Appl. https://doi.org/10.1007/s10589-019-00083-z, 2019) that allows to solve such nonconvex problems via mixed-integ…	Mixed integer linear programming; Mixed integer nonlinear programming; Euclidean norm linearization; Approximation guarantee; Multibeam satellites	GLOBAL OPTIMIZATION; NONLINEAR FUNCTIONS; SIMPLEXITY; ALGORITHM	Article	R. B. Hughes and M. R. Anderson. Simplexity of the cube. Discrete Mathematics, 158(1):99–150, 1996. doi: 10.1016/0012-365X(95)00075-8.	1	This work considers non-convex mixed integer nonlinear programming where nonlinearity comes from the presence of the two-dimensional euclidean norm in the objective or the constraints. We build from the euclidean norm piecewise linearization proposed by Camino et al. [2019], that allows to solve such non-convex problems via mixed-integer linear programming with an arbitrary approximation guarante…	Mathematics / Opperation Research /optimization	Not directly provided within the text.	The article addresses the optimization of the discretization of the space from the point of view of a satellite. It is called a multibeam problem and it is addressed as a MILP otimization problem. The probmel concerns simplexity as the polytope problem to optimized to find the solution. i.e., simplex as a polytope. geometric interpretation.	II	2
37	Gahrn-Andersen R.; Cowley S.J.	Semiosis and Bio-Mechanism: towards Consilience	2018	(Gahrn-Andersen & Cowley, 2018)	In biosemiotics, some oppose the study of sign relations to empirical work on bio-mechanisms. Urging consilience between these views, we show the value of Alain Berthozâ€™s concept of simplexity. Its heuristic power is to present molecules, cells, organisms and communities as using tricks to self-fabricate by agglomerating â€˜simplexâ€™ bio-mechanisms. Their properties enable living systems (incl…	Biosemiosis; Distributed language; Enaction; Observers; Phenomenology; Simplexity		Article	Berthoz, A. (2012). Simplexity: Simplifying Principles for a Complex World. New Haven and London: Yale 615 University Press Cowley, S. J. & Gahrn-Andersen, R. (Eds.), 2019. Simplexity, language and human agency. Special Issue of 645 Language Sciences, 71. 646 Cowley, S. J., & Gahrn-Andersen, R. (submitted). Simplexity and simplexifying	1	This paper explores the relationship between semiosis and bio-mechanism, and how they can work together towards consilience. The research question is how the concept of simplexity can be applied to living systems without making a specific ontological commitment. The findings suggest that simplex systems show remarkable consistency and can clarify aggregation of bio-mechanisms that transform indiv…	The topics covered in this paper fall under the scientific subject area of biosemiotics, which is an interdisciplinary field that explores the relationship between biology and semiotics (the study of signs and symbols). Specifically, this paper focuses on the relationship between semiosis and bio-mechanism, and how they can work together towards consilience.	The authors define simplexity as a property of life that focuses on how the materiality of living systems-in-environments make use of historically layered, ecosystemically distributed functionality together with an evolutionary history that gives rise to lineages of living bodies. They explain that the heuristic power of simplexity is to present molecules, cells, organisms, and communities as usi…	The authors interpret simplexity as a way to understand the complexity of living systems by focusing on their material relationality and how they simplify what exists for them. They argue that living systems develop integrated solutions that grant whole organisms some control over their activity, and that these solutions are simplex, building on neurophysiology and evolved bio-mechanisms. The aut…	I	5
38	Colville I.; Pye A.; Brown A.D.	Sensemaking processes and Weickarious learning	2016	(Colville et al., 2016)	The processes by which people learn to make sense and make sense to learn is of both theoretical and practical importance. In a world suffuse with dynamic complexity in which unusual, unexpected and unprecedented events occur on a persistent basis, this challenges the relevance of the sensemaking perspective. We put forward a rebalanced model of sensemaking to make the sensable once again sensibl…	learning; poetics; process; Sensemaking; simplexity; Weickarious learning		Article	Colville ID, Brown AD and Pye A (2012) Simplexity: Sensemaking, organizing and storytelling for our time. Human Relations 65(1): 5–15.	1	The processes by which people learn to make sense and make sense to learn is of both theoretical and practical importance. In a world suffuse with dynamic complexity in which unusual, unexpected and unprecedented events occur on a persistent basis, this challenges the relevance of the sensemaking perspective. We put forward a rebalanced model of sensemaking to make the sensable once again sensibl…	Learning / Sensemaking / Learning Management	It assumes the definition of (Colville et al., 2012)	refers to organizational skills that characterize future organizing and sensemaking: a fusion of sufficient complexity of thought with necessary simplicity of action. Complexity of thinking is required to notice and register the variety – the Foucauldian ‘wild profusion of things’ – that reflects an increasingly random, entropic world.	I	3
39	Sibilio M.	Simplex didactics: A non-linear trajectory for research in education; [La didactique simplexe: Une trajectoire non linÃ©aire de la recherche en Ã©ducation]; [La didattica semplessa: Una traiettoria non lineare della ricerca educativa]	2015	(Sibilio, 2015)	The concept of simplexity, as proposed by Alain Berthoz, is based on the assumption that solutions elaborated by living organisms to decipher and face complexity could be applicable to all complex adaptive systems. Within the pedagogical and didactic context the proposal of the French physiologist could provide a scientific research trajectory aiming at solving the tension between theory, praxis,…	complexity; didactics; simplexity; trans-disciplinary	Education; Humans; Interdisciplinary Communication; Nonlinear Dynamics; Research; Research Design; Science; education; human; interdisciplinary communication; methodology; nonlinear system; research; science; statistics and numerical data; trends	Article	Berthoz (Alain), 2009, La simplexité, Paris, Odile Jacob. Berthoz (A.), 2012, Simplexity: simplifying principles for a complex world, Yale University Press.	1	The concept of simplexity, as proposed by Alain Berthoz, is based on the assumption that solutions elaborated by living organisms to decipher and face complexity could be applicable to all complex adaptive systems. Within the pedagogical and didactic context the proposal of the French physiologist could provide a scientific research trajectory aiming at solving the tension between theory, praxis,…	The topics covered in the texts provided fall within the domain of Education Sciences. Specifically, they focus on the field of didactics, which is the study of teaching and learning processes. The texts explore the application of the concept of simplexity to understand and address the complexities of education, highlighting the interaction between theory and practice in this domain	Simplexity is described as a perspective or approach that emphasizes the identification of simple rules, principles, and patterns derived from biological adaptation. It is a framework that aims to navigate the complexity of teaching and learning by finding a balance between simplicity and complexity. Simplexity is seen as a way to understand and address the intricate nature of education while pro…	The interpretation of simplexity in the provided texts revolves around its application in education. It is seen as a scientific approach to bridge theory and practice in teaching and learning. Simplexity involves identifying simple rules from biological adaptation to address educational complexities. It integrates hard and soft sciences and recognizes the role of biological factors. Learning is v…	I	3
40	Di Tore S.; Aiello P.; Sibilio M.; Berthoz A.	Simplex didactics: Promoting transversal learning through the training of perspective taking	2020	(Di Tore et al., 2020)	Several studies have focused on Visual Perspective Taking (from here on out â€œPTâ€�). PT refer to the capacity to elaborate space from different perspectives. Research results led to the hypothesis that such an ability constitutes a milestone in the development of an individualâ€™s social skills, more specifically empathy, whose full development is at the basis of numerous school-related compete…	Didactics; Edugame; Perspective taking; Simplexity		Article	Berthoz, A. (2011). La semplessità. Torino: Codice.	1	This paper deals with the promotion of transversal learning through perspective taking. It discusses the development of visual perspective taking (PT) and its role in enhancing empathy and school-related competencies, and also presents an edugame designed to both measure and promote PT skill development, loosely designed on the basis of the principles of simplexity. The methods used to validate t…	The topics in this paper pertain to the domain of education, with a particular focus on the application of methods and instruments from computer science to education and learning.	While the paper does not provide a definition of simplexity despite the fact that it even appears in the title, it is discussed across the board stating that it is necessary to simplify some cognitive processes by taking into account the physical space in which they occur.	Even if the article never speaks openly about simplexity, It is argued that the idea of space in conjunction with the social mind is what makes intersubjectivity and empathy possible. Thus, the ability to take on another's perspective would derive from a complex ability to manipulate space.	I	4/5
41	Thibault P.J.	Simplex selves, functional synergies, and selving: Languaging in a complex world	2019	(Thibault, 2019)	In this paper, I present selves as simplex structures (Berthoz, 2012/2009) that construct themselves and are constructed in and through the embodied socio-cognitive dynamics of 'selvingâ€™. Selves are, following Vygotsky (1986: 59â€“73; see also Ratner, 2017), individuations and crystallisations of the concrete social relations in which the self has participated along its life-trajectory. Selving…	Languaging; Microgenesis; Self; Simplexity; Value; Virtual internal ecology		Article	Berthoz, Alain, 2012/2009. Simplexity: Simplifying Principles for a Complex World. Trans. Giselle Weiss. New Haven and London: Yale University Press/ Paris: Éditions Odile Jacob. Gahrn-Andersen, Rasmus, 2018. Biological Simplexity and Cognitive Heteronomy. Ling. Sci. 71, 38–48.	1	This paper explores the concept of selves as simplex structures, and how they are constructed through embodied socio-cognitive dynamics of 'selving'. Selving is defined here as a dynamic and ongoing process of becoming, in which the self actualizes its potential. Moreover, it also delves into the role of languaging in constituting experience and living bodies in complex socio-cultural worlds, arg…	The topics in this paper fall under the broad domain of social sciences, and especially into the field of linguistics and language sciences.	Here, selves are considered simplex structures because they are emergent complex phenomena that arise from the dynamic interplay of various components such as embodiment, perception, cognition, and social interaction. The paper argues that selves are constructed in and through the embodied socio-cognitive dynamics of selving, which involves a constant process of becoming as the self participates …	The concept of simplex structures is used here to highlight the emergent and dynamic nature of selves and their construction, and to emphasize the importance of understanding the complex interplay of various factors in the process of selving. Selves as simplex structures are the non-trivial outcomes of phylogenetic, ontogenetic and microgenetic processes that enabled humans to develop flexible ac…	I	5
42	Cowley S.J.; Gahrn-Andersen R.	Simplexifying: Harnessing the power of enlanguaged cognition	2022	(Cowley & Gahrn-Andersen, 2022)	Looking beyond the internalism-externalism debate, we offer a distributed view of how experience can garner linguistic and mental content. To make the case, first, we challenge the idea that cognition is organism-centered and synchronistic. Instead, we use Berthoz's principle of "simplexity"to open up the multiscalarity of cognitive ecosystems. In exemplifying wide cognition, we track how the eye…	biosemiotics; cognitive linguistics; cognitive science; distributed language; internalism-externalism; simplexity		Article	Berthoz, Alain. 2012. Simplexity: Simplifying principles for a complex world. New Haven & London: Yale University Press.	1	This paper presents a view of how experience can use linguistic and mental resources to create meaning. The main point is that cognition is wide and multiscalar, that is to say comprehensive of multiple levels of analysis and involving interactions between the individual, their environment, and other agents. From this perspective, there is no need for the metaphor of "inner and outer", which is a…	The topics in this paper fall under the broad domain of social sciences, and especially into the field of linguistics and language sciences.	The definition of Simplexity given here is derived directly by quoting Berthoz: "Given the complexity of natural processes, the developing and growing brain must find solutions based on simplifying principles. These solutions make it possible to process com_x0002_plex situations very rapidly, elegantly, and efficiently, taking past experience into account and anticipating the future". Then, it is…	The authors are suggesting that the relationship between a mechanism and a property is bidirectional and mutually reinforcing on the basis of simplexity. For example, the ability to control the movement of the eyeball (a mechanism) enables an organism to see (a property), and the experience of seeing can, in turn, modify the mechanism by improving the ability of the organism to control the moveme…	I	3/4/5
43	Phillips J.	Simplexity and the reinvention of equifinality	1997	(Phillips, 1997)	Some earth surface systems apparently exhibit deterministic chaos, where small differences in initial conditions produce increasingly divergent results. This casts doubt on the venerable concept of equifinality, whereby surface features converge to similar forms. However, chaotic systems exhibit a broader-scale order, and their complex patterns occur within well-defined limits. This broad-scale o…		equifinality; landform; simplexity; soil	Article	Cohen, J., and I. Stewart (1994). The Collapse of Chaos. Discovering Simplicity in a Complex World. New York: Vking Press.	1	Some earth surface systems apparently exhibit deterministic chaos, where small differences in initial conditions produce increasingly divergent results. This casts doubt on the venerable concept of equifinality, whereby surface features converge to similar forms. However, chaotic systems exhibit a broader-scale order, and their complex patterns occur within well-defined limits. This broad-scale o…	The present paper falls under the domain of Geomorphology, more specifically it is an application of non-linear system theory to geomorphic systems e.g. soil-landform relationship	The definition of Simplexity reported is that of Cohen & Stewart (1994) The Collapse of Chaos. Discovering Simplicity in a Complex World. New York: Vking Press. -> "Simplexity is the tendency for simple rules to emerge from underlying disorder and complexity in systems where the larger-scale structure is independent of the smaller-scale details".	Any situation where the same rules will always produce the same general results, and where overall structure is independent of the substructural details is a manifestation of simplexity; the dynamics of non-linear systems do not preclude (often promote) equifinality in the form of simplexity (e.g. ergodic equifinality - mean values; topologic equifinality - broad soil structures.	I	1
44	Hughes R.B.; Anderson M.R.	Simplexity of the cube	1996	(Hughes & Anderson, 1996)	A computer-assisted linear programming approach is used to study minimum-cardinality decompositions of the cube. A triangulation of the 7-cube into 1493 simplices is given and it is shown that this, and a previously given triangulation of the 6-cube into 308 simplices, are the smallest possible for these dimensions. A characterization is given for the numbers of the various types of simplices use…			Article	H.T. Croft, K.J. Falconer and R.K. Guy, Unsolved Problems in Geometry (Springer, New York, 1991).	1	A computer-assisted linear programming approach is used to study minimum-cardinality decompositions of the cube. A triangulation of the 7-cube into 1493 simplices is given and it is shown that this, and a previously given triangulation of the 6-cube into 308 simplices, are the smallest possible for these dimensions. A characterization is given for the numbers of the various types of simplices use…	Discrete Mathematics / Operation Research / Optimization	It is the minimum cardinality of the decompositions in simplices of the d-cube	The interpretation of the concept of simplexity in the paper is the measure of the minimum number of simplices required for the decomposition of the d-cube.	II	2
45	Wang T.; Tan C.; Huang L.; Shi Y.; Yue T.; Huang Z.	Simplexity testbed: A model-based digital twin testbed	2023	(Wang et al., 2023)	In the last few years, due to the advances of computation, network, and wide-spread applications of artificial intelligence and machine learning techniques, developing and benefiting from the digital twin technology to connect the virtual to the physical becomes promising and practically feasible; therefore, a lot of attention has been attracted across industries of various domains. However, ther…	Digital twin; Model-based systems engineering; Testbed; Uncertainty	3D modeling; Artificial intelligence; Learning systems; Uncertainty analysis; Artificial intelligence learning; Machine learning techniques; Model-based OPC; Model-based system engineerings; Modeling paradigms; Physical modelling; Research activities; Simplexity; Uncertainty; Wide spreads; Testbeds	Article	Self-referenced	1	This paper proposes Simplexity Testbed, an experiential testbed for facilitating research activities in digital twin technologies. The research question is how to develop a testbed that can identify and validate critical driving scenarios, support uncertainty-wise testing of autonomous driving, and enable the comprehension and reasoning of autonomous vehicles' behaviors. The findings suggest that…	The topics covered in this paper fall under the scientific domain of computer science, specifically in the area of digital twin technologies.	In this paper, the concept of 'simplexity' refers to the balance between simplicity and complexity in the design of digital twin models. It is the ability to represent complex systems in a simple way, while still capturing the essential features of the system. The authors argue that simplexity is crucial for the development of effective digital twin models that can be used for research and practi…	The authors' interpretation of the concept of simplexity in this work is that it is a key factor in the development of effective digital twin models. They argue that digital twin models need to strike a balance between simplicity and complexity, in order to capture the essential features of the system being modeled while still being manageable and useful for research and practical applications. T…	I	3
46	Colville I.; Brown A.D.; Pye A.	Simplexity: Sensemaking, organizing and storytelling for our time	2012	(Colville et al., 2012)	Simplexity is advanced as an umbrella term reflecting sensemaking, organizing and storytelling for our time. People in and out of organizations increasingly find themselves facing novel circumstances that are suffused with dynamic complexity. To make sense through processes of organizing, and to find a plausible answer to the question 'what is the story?', requires a fusion of sufficient complexi…	change; organizing; sensemaking; simplexity; storytelling; Weick		Article	Colville ID (1994) Searching for Karl Weick and reviewing the future. Organization 1(1): 217–236.	1	this article introduces the concept of "simplexity" as an umbrella term that reflects the processes of sensemaking, organizing, and storytelling for our time. The article argues that people both in and out of organizations face novel and dynamic complex circumstances that require a fusion of sufficient complexity of thought with simplicity of action to make sense of the situation. This balance be…	Organizational theory	Simplexity highlights requisite complexity of thought combined with simplicity of action	The article conveys that simplexity is a concept that combines complexity of thought with simplicity of action to make sense of novel and complex circumstances. It emphasizes the importance of balancing thought and action, and adapting to changing circumstances. The authors argue that in a world that owes less to yesterday's stories and frames, keeping up with the times changes the balance point …	I	3
47	Krivovichev S.V.; Hawthorne F.C.; Williams P.A.	Structural complexity and crystallization: the Ostwald sequence of phases in the Cu2(OH)3Cl system (botallackiteâ€“atacamiteâ€“clinoatacamite)	2017	(Krivovichev et al., 2017)	Analysis of the evolution of structural complexity of the Cu2(OH)3Cl polymorphs along the botallackiteâ€“atacamiteâ€“clinoatacamite Ostwald cascade of phases from the viewpoint of Shannon information-based complexity parameters shows that structural information increases during the transition from less stable to more stable phases. Among the three polymorphs, botallackite is the simplest, atacami…	Atacamite; Botallackite; Clinoatacamite; Crystal structure; Crystallization; Metastability; Mineral; Ostwald step rule; Structural complexity		Article	Goldsmith JR (1953) A ‘‘simplexity principle’’ and its relation to ‘‘ease’’ of crystallization. J Geol 61:439–451	1	This paper explores the relationship between structural complexity and crystallization in a Cu2(OH)3Cl system. It confirms the Goldsmith's simplexity rule and shows that as the system transitions to more stable phases, structural complexity increases. The study observes bond breaking and formation during phase transformations, indicating a reconstructive nature. The authors calculate complexity p…	The topics covered in this paper fall within the scientific domain of Chemistry, specifically in the subdomain of Inorganic Chemistry. The paper's focus revolves around structural chemistry or solid state chemistry, examining the composition, properties, and behavior of inorganic compounds. While the paper's subject matter primarily aligns with Chemistry, there may be some overlap with mineralogy…	The definition of "simplexity" refers to the concept of structural complexity or complexity in general. It was introduced by Goldsmith in 1956 as an important factor in governing the crystallization of minerals under far-from-equilibrium conditions. According to Goldsmith's simplexity rule, metastable structurally simple polymorphs are kinetically favored over their stable, but structurally more …	it is mentioned that complexity is a physically important parameter that characterizes crystallization in complex chemical systems. The Goldsmith's simplexity rule states that the metastable phases that crystallize according to the Ostwald rule (which suggests that a crystallizing system first forms a sequence of metastable phases before forming the stable phase) are usually less complex than the…	I	1
48	Krivovichev S.V.	Structural complexity of minerals: Information storage and processing in the mineral world	2013	(Krivovichev, 2013)	Structural complexity of minerals is characterized using information contents of their crystal structures calculated according to the modified Shannon formula. The crystal structure is considered as a message consisting of atoms classified into equivalence classes according to their distribution over crystallographic orbits (Wyckoff sites). The proposed complexity measures combine both size-and s…	Classification of minerals according to their complexity; Crystal structure; Information-to-energy conversion; Mineral evolution; Minerals; Nanoscale structural units; Shannon information measures; Structural complexity; Structure topology	Crystal structure; Energy conversion; Equivalence classes; Kaolinite; Nanotechnology; Serpentine; Topology; Mineral evolutions; Shannon information; Structural complexity; Structural unit; Structure topology; crystal structure; crystallization; crystallography; mineral deposit; mineralogy; quantitative analysis; topology; Minerals	Article	Goldsmith, J.R. (1953) A ‘‘simplexity principle’’ and its relation to ‘‘ease’’ of crystallization. Journal of Geology, 61, 439451.	1	This scientific paper aims to develop a quantitative measure of structural complexity for minerals based on information content and applies it to analyze mineral structures. The research question revolves around understanding the mechanisms contributing to structural complexity in minerals. The findings demonstrate the categorization of mineral structures into different complexity levels and iden…	The topics covered in this paper fall under the scientific domain of Earth Sciences, specifically in the subdomain of Mineralogy and Crystallography. The subject area would be the study of mineral structures and their complexity, with a focus on developing quantitative measures and analyzing mineral structures using information content.	Simplexity is mentioned in the context of mineral crystal structures used to refer to the interplay between simplicity and complexity in the growth of the mineral's crystalline habit.	Simplexity can be inferred as a concept that captures the interplay between simplicity and complexity in mineral structures. While 'simplexity' is not defined directly, it is not necessarily intended to be the opposite of complexity. Instead, it seems to suggest that mineral structures exhibit elements of both simplicity and complexity, highlighting the multifaceted nature of their arrangements. …	I	1
49	PlÃ¡Å¡il J.	Structural complexity of uranophane and uranophane-Î²: Implications for their formation and occurrence	2018	(Plášil, 2018)	Information-based parameters of structural complexity for two polymorphs of Ca[(UO2)2(SiO3OH)2]â€‰Â·â€‰5H2O, uranophane and uranophane-Î², were calculated in order to assess the impact of the structural complexity on their stability and formation. Calculations proved that uranophane-Î² is far more complex (IG,totalâ€‰=â€‰691.90â€‰bits/cell) than uranophane (IG,totalâ€‰=â€‰345.95â€‰bits/cell), whi…	Crystal structure; Crystallization path; Metastability; Structural complexity; Uranophane; Uranophane-Î²; Uranyl silicates	Oxide minerals; Silicates; Uranium dioxide; Crystallization process; Lower density; Metastabilities; Metastable phase; Simplexity; Structural complexity; Uranophane; complexity; crystal structure; crystallization; mineral; Crystal structure	Article	Goldsmith, J.R. (1953): A “simplexity principle” and its relation to “ease” of crystallization. J. Geol., 61, 439–451.	1	This paper investigates the structural complexity of two polymorphs called uranophane and uranophane-b, and its implications for their formation and occurrence. The research question revolves around the relationship between structural complexity and the stability of these minerals. The findings reveal that uranophane-b is significantly more structurally complex than uranophane, suggesting that ur…	The topics covered in this paper fall within the scientific domain of Inorganic Chemestry and Earth Sciences. More specifically, they belong to the subdomain of Materials Chemistry, Mineralogy and Crystallography.	The term simplexity refers to Goldsmith's simplexity principle, which states that under kinetically favored crystallization conditions, the first crystalline phase to form in a system is not the most stable one but has a simpler structure than the stable phase. The structural complexity is quantitatively characterized by the amount of information stored in the structure.	The interpretation of simplexity in this work revolves around the relationship between structural complexity, thermodynamic stability, and the sequence of phase formation in the system. It provides insights into the formation and stability of uranophane and uranophane-b, shedding light on their occurrence in natural environments.	I	1
50	Pham T.D.; Elfiqi H.Z.; Knecht S.; Wersching H.; Baune B.T.; Berger K.	Structural simplexity of the brain	2010	(Pham et al., 2010)	Simplexity is an emerging concept that expresses a possible complementary relationship between complexity and simplicity. The brain has been known as the most complex structure, and tremendous effort has been spent to study how it works. By understanding complex function of the brain, one can hope to unravel the mystery of its diseases and its biological systems. We propose herein an entropy-base…	Entropy; Geostatistics; MRI; Simple interpretation; Structural complexity; White matter changes	Algorithms; Brain; Brain Mapping; Fuzzy Logic; Humans; Image Processing, Computer-Assisted; Magnetic Resonance Imaging; Models, Neurological; Nerve Fibers, Myelinated; Nerve Net; Neurons; Nonlinear Dynamics; article; automation; brain; brain function; cognition; entropy; human; image analysis; image processing; mathematical analysis; nuclear magnetic resonance imaging; priority journal; sensitivi…	Article	Self-referenced	1	The paper describes the methodologies used to quantify brain complexity, including entropy methods and specifically the GeoEn framework. The study focuses on the complexity of white matter changes in MRI data, and uses image segmentation techniques to analyze these changes. The findings suggest that the GeoEn framework is a useful tool for analyzing the complexity of white matter changes in MRI d…	The topics in this paper pertain to the domain of neuroscience, and especially to the field of neuroscientific methodology.	No formal definition of simplexity is given, and the term is only present in the title of the paper (!!!) and in the abstract, giving that "Simplexity is an emerging concept that expresses a possible complementary relationship between complexity and simplicity".	Probably, simplexity is invoked here because the authors propose an entropy-based framework for analyzing complexity, which takes into account both morphological structure and image intensity values of MRI scans to construct the complexity profiles of the brain. Simplexity is here the background framework or the guiding principle aimed at understanding the complex structure of the brain while als…	I	5
51	Bowman G.	The Practice of Scenario Planning: An Analysis of Inter- and Intra-organizational Strategizing	2016	(Bowman, 2016)	Strategic activity is often punctuated through the application of strategy tools. Despite widespread use, a lack of understanding exists regarding the impact such tools and their practices have on an organization's strategy process. Of the growing body of research tackling the phenomenon, none appears to extend beyond an intra-organizational setting. Acknowledging the importance of multi-organiza…			Article	Colville, I., A. D. Brown and A. Pye (2012). ‘Simplexity: sensemaking, organizing and storytelling for our time’, Human Relations, 65, pp. 5–15.	1	this article examines the impact of strategy tools on an organization's strategy process. The study focuses on the application and effect of a scenario planning process at an inter-organizational level, conceptualizing scenario planning as a practice of simplexity where complexity of thought combines with simplicity of action. The article presents an in-depth, longitudinal case study that demonst…	management and organizational studies	The definition of simplexity is the one given by Colville (1994): the combination of complexity of thought with simplicity of action (understood here as the flow of scenario planning practices), which helps focus attention on two important aspects of scenario planning: the process and the scenarios	Simplexity is ‘a fusion of sufficient complexity of thought with necessary simplicity of action’; Fundamental to simplexity is the interaction of sensemaking, organizing and storytelling. simplexity is enacted as a means of organizing strategic work	I	3
52	Brandts J.; Dijkhuis S.; De Haan V.; KÅ™Ã­Å¾ek M.	There are only two nonobtuse binary triangulations of the unit n-cube	2013	(Brandts et al., 2013)	Triangulations of the cube into a minimal number of simplices without additional vertices have been studied by several authors over the past decades. For 3â‰¤nâ‰¤7 this so-called simplexity of the unit cube In is now known to be 5,16,67,308,1493, respectively. In this paper, we study triangulations of In with simplices that only have nonobtuse dihedral angles. A trivial example is the standard tr…	0/1-matrix; 0/1-polytope; Nonobtuse simplex; Simplexity; Triangulation	Geometry; 0/1-matrix; 0/1-polytope; Explicit constructions; Nonobtuse simplex; Simplexity; Triangulation	Article	R.B. Hughes, M.R. Anderson, Simplexity of the cube, Discrete Math. 158 (1996) 99–150	1	Triangulations of the cube into a minimal number of simplices without additional vertices have been studied by several authors over the past decades. For 3 _x0002_n _x0002_ 7 this so-called simplexity of the unit cube In is now known to be 5, 16, 67, 308, 1493, respectively. In this paper, we study triangulations of In with simplices that only have nonobtuse dihedral angles. A trivial example is …	Computational geometry	Simplexity is theTriangulations of the cube into a minimal number of simplices without additional vertices	Same as definition	II	2
53	Tworek K.; Walecka-Jankowska K.; Zgrzywa-Ziemak A.	Towards organisational simplexity - A simple structure in a complex environment	2019	(Tworek et al., 2019)	The article contributes to the discussion on the validity and ways of simplifying modern organisations. There is an increasing focus on simplifying organisations, especially their organisational structures. However, the environment of contemporary organisations is increasingly complex, dynamic and uncertain. Therefore, the postulate of simplicity seems to question Ashby's law stating that one kin…	complexity; contingency approach; organisational performance; organisational structure; simplexity; simplicity; workforce	Complex environments; Complexity; Contingency approaches; Organisational; Organizational performance; Organizational structures; Simple structures; Simplexity; Simplicity; Workforce; Personnel	Article	Cunha, M. P., & Rego, A. (2010). Complexity, Simplicity, Simplexity. European Management Journal, 28, 85- 94. doi: 10.1016/j.emj.2009.04.006	1	this article contributes to the ongoing discussion of simplifying modern organizations by exploring the concept of organizational simplexity. Organizational simplexity postulates a fit between simple structural solutions, complex workforce, and complex environment, and this article aims to verify this concept empirically. The study targeted 1142 organizations in Poland and Switzerland and found a…	management and organizational studies	The article uses the adapted concept of organisational simplexity developed by e Cunha and Rego (2010). simplexity is a compromise that allows combining simplicity (of the structure) and complexity (of the workforce).	when the complexity of the organisational environment increases, the structure simplicity comes at the expense of the complexity of other elements in the organisation (which together create some sort of balance needed for the organisation to operate). This notion supports the consistency between the postulate of organisational simplification in the complex world and Ashby’s law. It is also is in …	I	3
54	Ayme J.-F.; Dhers S.; Lehn J.-M.	Triple Self-Sorting in Constitutional Dynamic Networks: Parallel Generation of Imine-Based CuI, FeII, and ZnII Complexes	2020	(Ayme et al., 2020)	Three imine-based metal complexes, having no overlap in terms of their compositions, have been simultaneously generated from the self-sorting of a constitutional dynamic library (CDL) containing three amines, three aldehydes, and three metal salts. The hierarchical ordering of the stability of the three metal complexes assembled and the leveraging of the antagonistic and agonistic relationships e…	constitutional dynamic chemistry; metal-organic complexes; self-assembly; self-sorting; supramolecular chemistry	Amines; Complex networks; Copper compounds; Iron metallography; Metal complexes; Nuclear magnetic resonance spectroscopy; Zinc metallography; Compositional complexity; Dynamic network; Hierarchical order; Kinetic traps; Organic components; Self-assembling; Self-sorting; Thermodynamic driving forces; Zinc compounds	Article	S. Dhers, J. Holub, J.-M. Lehn, Chem. Sci. 2017, 8, 2125–2130; G. Men, J.-M. Lehn, J. Am. Chem. Soc. 2017, 139, 2474–2483; P. Kovarˇ&cˇek, A. C. Meister, K. Fl&drov#, R. Cabot, K. Kovarˇ&cˇkov#, J.-M. Lehn, Chem. Sci	1	Three imine-based metal complexes, having no overlap in terms of their compositions, have been simultaneously generated from the self-sorting of a constitutional dynamic library (CDL) containing three amines, three aldehydes, and three metal salts. The hierarchical ordering of the stability of the three metal complexes assembled and the leveraging of the antagonistic and agonistic relationships e…	Chemistry	simplexity”,[9d–f] namely that an increase in the compositional complexity of a system (i.e. a larger number of components) may lead to a simplified output through dynamic competition.[	simplexity”— the fact that the output of a self-assembling system may be simplified by increasing its initial compositional complexity—as the two complexes could self-sort only in the presence of the third pair of organic components, those of the CuI complex.	I	1
55	Below, A; De Loera, JA; Richter-Gebert, E	The complexity of finding small triangulations of convex 3-polytopes	2004	(Below et al., 2004)	We present a polynomial transformation from the satisfiability problem to the problem of finding a triangulation of a convex 3-polytope that uses a small number of tetrahedra. We also discuss other complexity results related to optimal triangulations. (C) 2003 Elsevier Inc. All rights reserved.		POINT SETS; N-CUBE; SIMPLEXITY; POLYTOPE; HARD	Article; Proceedings Paper	Hughes R.B., Anderson M. R. Simplexity of the cube, Discrete Math., 158, 1996, 99–150.	1	The problem of finding a triangulation of a convex three-dimensional polytope with few tetrahedra is NP-hard. We discuss other related complexity results.	Discrete Mathematics / Operation Research / Optimization	Not provided	Simplexity here is intended as the cardinality of the simplices (the simpler polytopes resulting from triangulation) of a polytope	II	2
56	Sugai P.; Koeder M.; Ciferri L.	The Six Immutable Laws of Mobile Business	2009	(Sugai et al., 2009)	Valuable lessons from Japan's mobile industry yield 6 Immutable Laws for Mobile Business globally. Japan's mobile customers enjoyed better mobile devices, more content, and the most advanced functionality and services for the last 10+ years. This book helps cut through the many myths and all of the hype surrounding Japan's mobile dominance to identify the most important laws that will guide the s…			Book	Self-referenced	1	The authors present the concept of simplexity and its importance to the evolution of mobile Internet services and beyond, both in Japan and globally. In exploring this concept and its overall impact on the technology related industry and society itself, we return to where we began, looking out at the world, on the brink of the true Big Bang of mobile Internet innovation that will empower consumer…	Business Technology	to combine a highly complex, high - tech device with an enriched service in such a way that both are easy to use	The authors state: While other players struggle to make larger screens and wider keypads, or pump their content and services, simplexity will be what truly empowers individual users through their mobile devices	I	3
58	Dervin F.	Critical turns in language and intercultural communication pedagogy: The simple-complex continuum (Simplexity) as a new perspective	2016	(Dervin, 2017)	[No abstract available]			Book chapter	Dervin, F., & Risager, K. (Eds.). (2014). Researching identity and interculturality. New York: Routledge. Berthoz, A. (2012). Simplexity: Simplifying principles for a complex world. New Haven: Yale University Press. Louie, A. H. (2009). More than life itself: A synthetic continuation in relational biology. Piscataway: Transaction Books.	1	This paper explores intercultural pedagogy from a more modest and realistic perspective, introducing the concept of "simplexity" to navigate the complexities of intercultural encounters. The research question addresses the problematic aspects of interculturality in language and intercultural communication pedagogy. The findings suggest that interculturality cannot be fully grasped or controlled a…	The topics covered in this paper fall within the scientific domain of Intercultural Communication and Education.	In this paper, the concept of 'simplexity' is defined as the experiential continuum that individuals face on a daily basis, where they navigate between simple and complex ideas and opinions when interacting with others. It acknowledges that intercultural phenomena cannot always be fully grasped, controlled, or explained, and encourages a more modest and realistic approach to interculturality.	The authors' interpretation of the concept of 'simplexity' in this work is that it represents a more realistic and humble approach to interculturality. They argue that intercultural phenomena are multifaceted and cannot be fully understood or reduced to simple explanations. Instead of seeking universal and objective measures of intercultural competence, the authors advocate for acknowledging the …	I	5
59	Bongaerts R.; Kwiatkowski M.; KÃ¶nig T.	Disruption technology in mobility: Customer acceptance and examples	2016	(Bongaerts et al., 2016)	Important things become part of our language. â€œDo not reinvent the wheelâ€� is an old German proverb, which refers to one of the most important â€œbreakthroughâ€� inventions (the wheel) in the area of mobility-a need of still increasing importance in todayâ€™s societies. The history of mobility knows many more examples of disruptive technologies-all of them changed and shaped our world as we kn…	Disruptive technology and consumer acceptance; Map of disruption; Mobility; Selfdriving car; Sharing economy; Simplexity; Technology acceptance model		Book chapter	Wippermann, P. (2006). Simplexity. Research & Results 05/2016 . Available from http://www. research-results.de/fachartikel/2006/ausgabe5/simplexity.html (accessed April 6, 2016).	1	This paper explores the challenges and opportunities associated with disruptive technologies in the mobility industry. The research question is how to ensure customer acceptance of new technologies. The findings suggest that perceived usefulness and ease of use are key factors in customer acceptance. The concept of simplexity encapsulates the contrast between technological complexity and the simp…	The topics covered in this paper fall under the scientific domain of transportation engineering and technology acceptance.	In this paper, the concept of simplexity is defined as the contrast between technological complexity on the one hand and the simplicity required by the customer for ease of use on the other hand. It refers to the idea that technological innovations need to be both sophisticated and convenient for customers to accept them.	The authors interpret the concept of simplexity as a key factor in the acceptance of new technologies in the mobility industry. They argue that technological innovations need to be both sophisticated and convenient for customers to accept them. The authors suggest that perceived usefulness and ease of use are key factors in customer acceptance, and that the concept of simplexity encapsulates the …	I	3
60	SuÃ¡rez S.; Aguayo F.; Ã�vila M.J.	Dual Educational Engineering Towards the Goals of the 2030 Agenda for Sustainable Development	2022	(Suárez et al., 2022)	The United Nations General Assembly has adopted the 2030 Agenda for Sustainable Development that affects the planet, people and their prosperity, by proposing 17 Sustainable Development Goals (SDGs). A characteristic feature of technologies in the 2030 Horizon is their volatility, and that of competencies and the complexity of the problems to be solved when incorporating the multidimensionality o…	Competencies; Complex adaptive systems (CAS); Dual educational model (DEM); Industry 5.0; KETs; Simplexity educational engineering model (SEEM); Sustainable engineering		Book chapter	Berthoz A (2009) La Simplexité. Odile Jacob, Paris Kluger J (2008) Simplexity: why simple things become complex (and how complex things can be made simple). Hyperion Books	1	This paper proposes a new organizational model of educational practice, based on the fractal manufacturing model and simplexity educational engineering model (SEEM), to align with the trends and drivers of digital transformation and the acquisition of competencies to operate in Industry 4.0 environments. The research question is how to design and develop a simplexity dual curriculum that integrat…	The topics covered in this paper fall under the scientific domain of education, specifically in the area of educational engineering and curriculum design. It also touches on the fields of complexity management, digital transformation, and Industry 4.0.	In this paper, the concept of simplexity is defined as a combination of the terms simplicity and complexity. It allows both complexity to be added from the union of simpler elements and complexity to be reduced by its decomposition into simple elements. The authors propose that this concept can be applied to educational engineering and curriculum design to mitigate the complexity of interrelation…	The authors interpret the multifaceted concept of simplexity as a way to manage complexity in educational engineering and curriculum design. They propose that the concept of simplexity can be applied to the design and development of a simplexity dual curriculum that integrates academic, professional, and dual education in line with the most advantageous models of complexity management. They sugge…	I	3/4
61	Cowley S.J.	For an actional ethics: Making better sense of science	2021	(Cowley, 2021)	This chapter rejects individualism and voluntarism as a basis for ethics. Using Ecolinguistics, it challenges a view of science where ethics is outsourced to policy makers, regulators, and experts. In clarifying the danger, the chapter contrasts UN sustainable development goals (SDGs) with a Chinese aspiration to build an ecological civilization. Leaving politics aside, the chapter stresses that …			Book chapter	Alain Berthoz, Simplexity: Simplifying principles for a complex world, trans. G. Weiss (New Haven: Yale University Press, 2012). Stephen J. Cowley and R. Gahrn-Andersen, “Simplexity, languages and human languaging,” Language Sciences 71 (2019).	1	This paper explores the importance of ethical science and new stories in promoting positive action towards climate change, health equity, and biodiversity. The research question is how to create a more effective and action-oriented approach to science. The findings suggest that a broader perspective on science, which includes local expertise and values, can lead to more effective action. The conc…	The topics covered in this paper fall under the domain of science and its relationship with ethics, language, and society. Specifically, the paper explores the importance of ethical science and new stories in promoting positive action towards climate change, health equity, and biodiversity. It also discusses the role of language and expression in shaping scientific knowledge and the need for a br…	In this paper, the authors define simplexity as a concept that helps to understand the normative nature of knowing and the importance of using simple tricks to ground human observation. They explain that simplexity refers to the use of recurrent tricks or simple solutions to solve complex problems, and that it is a key feature of living systems. The authors also use the example of vision to illus…	The authors of this paper interpret simplexity as a multifaceted concept that is central to understanding the normative nature of knowing and the importance of using simple tricks to ground human observation. They argue that simplexity is a key feature of living systems and that it arises from the use of recurrent tricks or simple solutions to solve complex problems. The authors also suggest that…	I	4
62	Merrell F.	Fractopoi, chaosmos, or merely simplexity-complicity?	2011	(Merrell, 2011)	[No abstract available]			Book chapter	N.A.	1	the article is discussing the limitations of classical science in explaining the complexities of the world around us. It explores the concept of models and how they fall short in representing reality, as well as the idea of "simplexity-complicity" and how it challenges traditional scientific models. The file also provides examples of real-world phenomena that cannot be fully explained by classica…	Literature	Not provided	Unrelevant (only in the title)	I	4
63	Neuman M.; Nur N.	Simplexity, complicity, and emergent collectivities: Informal urbanism in Rome	2017	(Neuman & Nur, 2017)	As cities continue to grow worldwide, with many booming and others struggling and/or shrinking - and the same goes for districts and neighborhoods within cities - issues of equity and sustainability increasingly define the domains of politics, policy, and economics in the urban realm. While making plans, policies, and designs for cities has become more sophisticated, and more successful and effec…			Book chapter	Self-referenced	1	This paper explores the dynamics of informal urbanism in Rome and the emergence of collectivities in these spaces. The research question is how these complex dynamics can be understood through the concept of "simplexity". The findings suggest that informal urbanism in Rome is characterized by a combination of simplicity and complexity, and that emergent collectivities play an important role in sh…	The topics covered in this paper fall under the domain of urban studies and social sciences. Specifically, the paper explores the dynamics of informal urbanism in Rome and the emergence of collectivities in these spaces, which are topics that are often studied in the fields of urban sociology, anthropology, and geography.	In this paper, "simplexity" is defined as the idea that complex systems can emerge from simple rules or interactions. The authors use this concept to understand the complex dynamics of informal urbanism in Rome, which are characterized by a combination of simplicity and complexity. They argue that emergent collectivities play an important role in shaping these spaces, and that understanding the c…	The interpretation of simplexity is that complex systems can emerge from simple rules or interactions. In other words, complex phenomena can arise from the interaction of simple components or processes. This concept has been used in various fields, including physics, biology, and social sciences, to explain how complex systems can arise from simple rules or interactions. In the context of this pa…	I	3
64	Palumbo F.; Dominici G.	Unraveling the complexity of tourist experience with NFC technology and mobile wallets	2015	(Palumbo & Dominici, 2015)	By considering the tourist experience as a complex dynamic system, in this paper we depict the traveler as a kybernetes (ÎºÏ…Î²ÎµÏ�Î½Î®Ï„Î·Ï‚ is the ancient Greek word for â€˜sea captainâ€™, â€˜steersmanâ€™, or â€˜governorâ€™) in search of powerful tools to help him or her to obtain directions in the mare magnum of complexity, overcoming the fear of action and taking decisions. We focus our atten…	Complexity; Mobile technology; Mobile wallet; NFC technology; Simplexity; Smart; Tourist satisfaction		Book chapter	Berthoz A (2012). Simplexity: simplifying principles for a complex world. Yale University Press, New Haven	1	This paper explores the use of Near Field Communication (NFC) technology and mobile wallets to simplify the complexity of tourist experiences. The research question is how these tools can help travelers navigate the complexity of the travel and tourism industry. The findings suggest that these tools can act as "attenuators of complexity" and enhance tourist satisfaction. The concept of simplexity…	The topics covered in this paper fall under the domain of tourism and technology, specifically the use of Near Field Communication (NFC) technology and mobile wallets to enhance tourist experiences.	The concept of 'simplexity' is defined in this paper as the simplifying principles that make it possible to process complex situations very rapidly, elegantly, and efficiently, taking past experience into account and anticipating the future. It is a way to create complex products or services that can be perceived as simple, useful, and time-saving by users.	The authors of this paper use the concept of simplexity to describe the need for new technologies that can simplify complexity in the tourism industry. They argue that tourists need to deal with a high level of complexity in their travel decisions, and that turning complexity into simplicity is particularly valuable in this industry. The authors propose the use of NFC technology and mobile wallet…	I	3
65	Perret V.; Bach C.; Calvet G.; Chevalier A.	A user-centred approach of complexity: Toward development of a method to support simplex systems design	2016	(Perret et al., 2016)	The design of technical systems supporting human performances is still an important challenge today because the dynamic interactions usually generate large uncertainties. To assist the pilots, the automated and interconnected systems relying on complex functionalities should be simple to use or in another words simplex. Based on a systemic approach, this paper presents a conceptual model to grasp…	Complexity; Design; Framework; Human factors; Human performance; Methodology; Simplexity	Design; Human engineering; User centered design; Complexity; Framework; Human performance; Methodology; Simplexity; Human computer interaction	Conference paper	Pina e Cunha, M., Rego, A. (2010). Complexity, simplicity, simplexity. European Management, 2010(28), 85-94.	1	The authors present a simplexity model to grasp the complexity of pilots’ activity. This model explains the emergence of complexity through a dual environmental and interactional perspective on the operational analysis of pilots' activity. They present a Human-Simplex Systems Interactions analysis and design framework based on the user-centred design approach stemming from the analysis of the com…	Aeronautics	Simplex systems are both (a) structurally complex from a technological standpoint, for instance, proactive, adaptive, resilient, context-aware systems able to assist the operator during his interactions with dynamic environments (e.g., assistance in path planning during uncertain situations by providing alternative itineraries), and (b) conceptually simple from an operator standpoint, that is, us…	Simplexity is addressed as a quality of structurally complex socio-technical systems aiming at meeting user adoption simplicity, user friendliness and usability. By leveraging on situational awareness cogntive processes such as mental representation, strategy implementation and continuous adaptation, the interactive systems specifications are defined and designed.	I	3
66	Molfino R.; Muscolo G.G.; Puig D.; Recchiuto C.T.; Solanas A.; Williams A.M.	An embodied-simplexity approach to design humanoid robots bioinspired by taekwondo athletes	2014	(Molfino et al., 2014)	We are investigating new approaches to design and develop embodied humanoid robots with predictive behaviour in the real world. Our approaches are strongly based on the symbiotic interaction between the concepts of the embodied intelligence and simplexity that enables us to reproduce the artificial body in symbiosis with its intelligence. The research is based on the study of martial arts athlete…	Anticipation; Bio-inspired robotics; Cognitive robotics; Embodied intelligence; Human-robot interaction; Humanoid robotics; Robot vision; Simplexity	Anthropomorphic robots; Automobile bodies; Computer vision; Human computer interaction; Intelligent robots; Robotics; Anticipation; Bio-inspired robotics; Cognitive robotics; Embodied intelligence; Humanoid robotics; Simplexity; Machine design	Conference paper	Berthoz, A.: Simplexity: Simplifying Principles for a Complex World. Yale University Press, New Haven (2012)	1	The authors present embodiment and simplexity as two concepts for providing them Robotics with predictive behaviour (i.e. the capability to predict the effect of their own movements, in terms of perception) and to analyse the characteristics of the anticipation of movement of the taekwondo’s athletes in order to define a novel dynamic balance model and control in symbiosis with the embodied robot…	Robotics	Simplexity is a set of solutions living organisms find, that enable them to deal with information and situations, while taking into account past experiences and anticipating future ones.	Simplexity is taken as a reference concept from neuroscience for conveying the ability / quality of implementing anticipation and adaptive behaviours in bio-inspired robotics.	I	3
67	Mayer F.	Exploring the notion of situation for responsive manufacturing systems specification issues	2018	(Mayer, 2018)	Responsiveness in manufacturing is a key challenge for facing open-ended changes more and more enhanced by the increasing development of easy-to-use digital technologies. However, the control of a given situation into wholeness by a respondent system is raising design issues to make cooperating together the many entities of the Human, digital and physical parts interleaved in a related world-of-i…	knowledge-enhanced interoperability; responsiveness; simplexity; situation; system; systems engineering	Knowledge management; Manufacture; Systems engineering; Digital technologies; Knowledge assets; Responsive manufacturing; responsiveness; Simplexity; situation; system; Systems specification; Interoperability	Conference paper	Berthoz, A. (2012). Simplexity: Simplifying principles for a complex world. New Haven: Yale University Press.	1	the article explores the notion of situation for responsive manufacturing systems specification issues. It provides an overview of relevant works for attaining a situated perspective of system responsiveness. The file discusses the challenges faced by manufacturing systems in achieving responsiveness, how interdisciplinary knowledge assets can be effectively orchestrated to frame a given situatio…	Resilient Manufacturing systems, Resilience Engineering	The definition of simplexity is the same given by Berthòz in La Simplexité (2006)	Same as in Berthoz	I	3
68	Carlomagno N.; Minghelli V.	Interpersonal Distance in CReAP+T Method in Distance Learning: The Paradigm of Space in Technology-Based Dialogues	2022	(Carlomagno & Minghelli, 2022)	Research born during the health emergency imposed the remodulation of didactics, repositioning studies inside a new Umwelt, which, at a distance, constitutes itself as a spatial and relational environment, strongly influenced by the dialogue through the use of technology. Starting from considerations regarding the constitutive function carried out by the presence of the body in the educational re…	Interpersonal distance; Perception; Performative theatricalÂ didactic; Simplexity; Virtual learning environmemt	Behavioral research; E-learning; Constitutive functions; Distance-learning; Health emergencies; Interpersonal distance; Performative theatrical didactic; Remodulation; Simplexity; Technology-based; Virtual learning; Virtual learning environmemt; Learning systems	Conference paper	Berthoz, A.: La semplessità, p. 92, p. 120. Codice, Torino (2011)	1	This paper investigates the perception of interpersonal distance in the relationship between teachers/learners and between learners in the educational model CReAP+T declined in DLaD. The CReAP+T Method is a model of performative didactics that places the body in action, even at a distance, and investigates the perception of learning space. The concept of simplexity is used to activate strategies …	The topics covered in this paper fall under the scientific domain of education, specifically in the field of distance learning and performative didactics. The paper also draws on concepts from psychopedagogy, neurosciences, and Embodied Cognition Science	The paper defines the concept of simplexity as "the ability of a system to adapt to new situations and to generate new structures and functions through self-organization and self-regulation, while maintaining a degree of stability and coherence". In the context of the CReAP+T Method, simplexity is used to activate strategies of vicariance, which involve the use of theatrical techniques and perfor…	The authors interpret the concept of simplexity as a way to activate strategies of vicariance in the CReAP+T Method, which is a model of performative didactics that places the body in action, even at a distance, and investigates the perception of learning space. They argue that the use of simplexity allows for the creation of a shared, morphogenetic space that extends beyond the tangible reality …	I	3/4
69	Fernandes P.M.A.; InÃ¡cio P.M.A.; Feliciano H.; Fachada N.	SimpAI: Evolutionary Heuristics for the ColorShapeLinks Board Game Competition	2022	(Fernandes et al., 2022)	We present SimpAI, an AI agent created for the ColorShapeLinks competition, based on an arbitrarily sized version of the Simplexity board game. The agent uses a highly efficient parallelized Minimax-type search, with an heuristic function composed of several partial heuristics, the balance of which was optimized with an evolutionary algorithm. SimpAI was the runner-up in the competitionâ€™s most …	Artificial intelligence; Board games; ColorShapeLinks; Evolutionary heuristics; Simplexity	Artificial intelligence; Evolutionary algorithms; Board games; Colorshapelink; Evolutionary heuristics; Heuristic functions; Minimax; Simplexity; Heuristic algorithms	Conference paper	Brain Bender Games: Simplexity. Discovery Bay Games (2009), https:// boardgamegeek:com/boardgame/55810/simplexity	1	The article presents SimpAI, an AI agent that uses evolutionary heuristics and a highly efficient parallelized Minimax-type search to play an arbitrarily sized version of the Simplexity board game. The article describes the ColorShapeLinks board game competition, in which SimpAI was a runner-up, and describes also its search algorithm, its heuristic function, and how the heuristic weights were op…	The topics in this paper fall under the area of computer and information science, given the fact that it is a paper presented at the Videogame Sciences and Arts conference.	There is no definition of simplexity, because it refers here to a board game (the basis of the ColorShapeLinks competition) in which there is a vertically placed grid where pieces fall with gravity. The objective of the game is to place n pieces of the same type in a sequence, with pieces defined by color (white or red) and shape (round or square). The game is won by achieving a sequence of four …	There is no direct interpretation for the concept of simplexity here, but the name of the board game itself could be linked to the fact that complex strategic configurations and possibilities can arise from simple rules or components.	III	6
70	Passsaro A.M.; Henriques G.C.; SansÃ£o A.; Tebaldi I.	Tornado Pavilion Simplexity, almost nothing, but human expanded abilities	2019	(Passsaro et al., 2019)	In the context of the fourth industrial revolution, not all regions have the same access to technology for project development. These technological limitations do not necessarily result in worst projects and, on the contrary, can stimulate creativity and human intervention to overcome these shortcomings. We report here the design of a small pavilion with scarce budget and an ambitious goal to qua…	CAD-CAM; Expanded abilities; Pavilion; Ruled Surfaces; Simplexity		Conference paper	Kolarevic, B 2016 ’Simplexity (and Complicity) in Architecture’, Proceedings 34th eCAADe Conference, pp. 25-31	1	In summary, this article discusses how technological limitations do not necessarily result in worse projects, but rather can stimulate creativity and human intervention. The authors report on the design of a small pavilion using combined HIGH-LOW technologies and a multidisciplinary partnership between academia and industry. The project used human expanded abilities for construction, resulting in…	Design / Architecture / Construction	definition of simplexity provided by Kolarevic (Oxman 2006) "a complex form that arises from the use of simplified design and manufacturing rules"	Complexity and simplicity cease to be antagonist and begin to work in harmony in a hybrid consensus already double-handed, whereby the aesthetic complexity, within the precepts of less is more depends on a simplified design. Simplexity may be defined by the combination of simplicity and complexity within the context of a dynamic relationship between means and ends. The quest for simplicity consti…	I	3/5
71	Perret V.; Stanton N.A.; Bach C.; Calvet G.; Chevalier A.	Validation of Ergonomic Criteria for the Evaluation of Simplex Systems	2021	(Perret et al., 2021)	The increasing complexity of interconnected systems, organizations and environmental instability open on one hand new functional features and unexpected levels of systemic efficiency, but on the other hand leads to great challenges to maintain a good level of usability. We assume that the complex systems should be adapted to human capacities and goals through a structural integration of such comp…	Complexity; Evaluation methods; Heuristic evaluations; Human system integration; Usability		Conference paper	Berthoz, A.: Simplexity: Simplifying Principles for a Complex World. Yale University Press, New Haven (2012) Berthoz, A.: La Simplexité. Paris: Odile Jacob. (2009) Cunha, M.P., Rego, A.: Complexity, simplicity, simplexity. European Management, (28), 85-94 (2010).	1	The paper discusses the challenges of maintaining usability in complex interconnected systems and proposes the concept of 'simplexity,' where systems are both structurally complex from a technological standpoint and conceptually simple from the user's perspective. The study presents an experimental evaluation method using ergonomic criteria to assess human-simplex system interactions (HSSI). The …	Human Factors and Ergonomics. Specifically, it addresses the challenges of Human System Integration and Human Oriented Approach of Complexity in the context of designing complex interconnected systems with a focus on usability and user-centered interactions.	Simplexity' is defined as the characteristic of systems that are structurally complex from a technological and organizational standpoint, while being conceptually simple from the user's perspective or the operator's standpoint. In other words, a simplex system appears straightforward and easy to use for the user, even though it may be intricately designed and technologically complex behind the sc…	The paper explores "simplexity," aiming to balance complexity and usability in interconnected systems. Authors propose ergonomic criteria for assessing complex system interactions. The criteria aim to create user-friendly interfaces while maintaining technical complexity. An experimental study with 31 HSI designers validates the criteria's reliability and effectiveness. Simplexity involves struct…	I	3
57	Maj A.; Derda-Nowakowski M.	Anthropology of Accessibility: The Perceptual Problems of Human-Computer Interactions	2020	(Dan, 2021)	One of the most important problems which appeared in the computer mediated civilisation is the usability of content for people with limited abilities of perception and interaction. Digital communication has shown all inconveniences of hitherto prevailing 'interfaces to knowledge' and of communication devices in the range of their usability and accessibility. Traditional ergonomics ensured comfort…	Accessibility; Assistive Technologies; Cultural Competencies; Design; Human-Computer Interactions; Perception Disabilities; Simplexity; Usability; User-Friendly Interface		Book chapter		0
72	Dan B.	Complex developmental disability: a case of â€˜simplexityâ€™?	2021	(Dan, 2021)	[No abstract available]		Child; Developmental Disabilities; Humans; clinical feature; comorbidity; developmental disorder; disease classification; Editorial; human; child; developmental disorder	Editorial	Colville I, Brown AD, Pye A. Simplexity: sensemaking, organizing and storytelling for our time. Hum Relat 2012; 65: 5–15. Berthoz A. La simplexit_x0001_e. Paris: Odile Jacob, 2009. p. 12.	1	This paper explores the challenges of diagnosing and managing developmental disabilities, including medical complexity and other contributing factors. The research question is how to find 'simplex' solutions to improve the lives of individuals with complex developmental disability. The findings suggest that solutions can emerge in the context of 'simplexity', which is a fusion of appropriate comp…	The topics covered in this paper fall under the scientific domain of developmental medicine and child neurology.	In this paper, 'simplexity' is defined as a fusion of appropriate complexity of thought with necessary simplicity of action. It involves selecting operational functional objectives relating to the ambition of improving the lives of individuals with complex developmental disability, identifying the tasks that can help the person achieve their objectives, and mastering organizational principles of …	The authors interpret the concept of 'simplexity' as a way to approach complex developmental disability by finding solutions that are neither caricatures, shortcuts, nor summaries, but new ways of asking questions, sometimes at the cost of occasional detours, in order to achieve faster, more effective actions. They suggest that this approach could allow people to make inferences, develop preferen…	I	5
73	Patriarca R.; Falegnami A.; Bilotta F.	Embracing simplexity: the role of artificial intelligence in peri-procedural medical safety	2019	(Patriarca et al., 2019)	[No abstract available]	artificial intelligence; complex systems; machine learning; medical safety; resilience; resilience engineering; simplexity; Risk; socio-technical systems; system safety	Algorithms; Artificial Intelligence; Equipment Safety; General Surgery; Humans; Physicians; Practice Guidelines as Topic; artificial intelligence; Editorial; evidence based medicine; health care delivery; human; intelligence; medical care; medical practice; medicine; patient safety; physician; practice guideline; risk assessment; risk management; algorithm; device safety; general surgery	Editorial	Colville I, Brown AD, Pye A. Simplexity: sensemaking, organizing and storytelling for our time. Hum Relations. 2012;65:5–15. Available from: https://journals.sagepub.com/doi/10.1177/ 0018726711425617	1	This article discusses the potential for a beneficial collaboration between artificial intelligence (AI) and human intelligence (HI) in peri-procedural medicine. By embracing a resilience engineering perspective and utilizing a simplexity approach, AI has the potential to support decision-making processes and increase patient safety. The article emphasizes the importance of keeping a distance fro…	Medical devices and the resulting joint cognitive systems	fusion of sufficient complexity of thought with necessary simplicity of action	Simplexity refers to the balance between complexity of thought and simplicity of action in a complex, dynamic environment like peri-procedural medicine. It involves integrating the latest medical evidence and lived experience to make decisions that eliminate risks and hazards that threaten patient safety. Simplexity requires overcoming traditional engineering approaches that rely on reductionism,…	I	3
74	Berthoz A.	Preface	2022	(Berthoz, 2022)	[No abstract available]	Brain geometries; Cognition; Simplexity		Editorial	Berthoz, A.: Simplexity: Simplifying Principles for a Complex World. Yale University Press, New Haven (2012) Self-referenced	1	This paper is a preface to a volume that reflects on the relationship between living forms and the universe. The research question is how to develop a modern theory of living forms that considers the interactions between organisms and their environment. The concept of simplexity is introduced as an essential aspect of life that ensures survival, permanence, and adaptability. The paper does not pr…	The topics covered in this paper fall within the domain of biosciences, specifically in the interdisciplinary study of living forms and their interactions with the environment.	In this paper, simplexity is defined as one of the essential aspects of life that ensures survival, permanence, and adaptability. It refers to the ability of living organisms to achieve complex functions and behaviors through the use of simple components and processes. The concept of simplexity is introduced as a key theme in the interdisciplinary reflection on living forms and their interactions…	The interpretation of simplexity is highlighted as a key theme in the interdisciplinary reflection on living forms and their interactions with the environment. The author acknowledges that several authors in the volume discuss adaptability as a characteristic of living organisms, which is attributed to simplexity and vicariance. However, the paper itself does not delve into a comprehensive analys…	I	5
75	Osinski T.	Proposal on the contemporary conception of pain; [Proposition sur la conception contemporaine de la douleur]	2018	(Osinski, 2018)	[No abstract available]	Concept; Consciousness; Pain; Simplexity; Theory	Editorial; pain	Editorial	Berthoz A. La simplexit_x0001_e. Paris: Odile Jacob, 2009	1	This paper explores the contemporary conception of pain in kinesiotherapy and the importance of understanding pain for effective treatment and patient autonomy. The research question is how recent changes in the understanding of pain can inform treatment. The findings suggest that a materialist approach to pain can help understand the complex interactions between different levels of the organism …	The topics covered in this paper fall within the domain of healthcare and specifically kinesiotherapy, which is a branch of physical therapy that focuses on movement and exercise to treat and prevent injuries and disabilities. The paper also touches on concepts from neuroscience, biology, and cybernetics.	In this paper, the authors define simplexity in a biological sense as "this set of solutions found by living organisms so that, despite the complexity of natural processes, the brain can prepare the act and anticipate its consequences." They use this concept to explain how organisms, including humans, use simple solutions to navigate complex natural processes, such as pain perception and response.	The authors interpret simplexity as a way to understand how living organisms, including humans, use simple solutions to navigate complex natural processes. They argue that the concept of simplexity can help explain how the brain prepares for and anticipates the consequences of actions, including responses to pain. They suggest that understanding the concept of simplexity can help healthcare profe…	I	3
76	Cowley S.J.; Gahrn-Andersen R.	Simplexity, languages and human languaging	2019	(Cowley & Gahrn-Andersen, 2019)	Building on a distributed perspective, the Special Issue develops Alain Berthoz's concept of simplexity. By so doing, neurophysiology is used to reach beyond observable and, specifically, 1st-order languaging. While simplexity clarifies how language uses perception/action, a community's â€˜lexiconâ€™ (a linguistic 2nd order) also shapes human powers. People use global constraints to make and cons…	Cognitive linguistics; Distributed language; Enaction; Languaging; Phenomenology; Simplexity		Editorial	Berthoz, A., 2012. Simplexity: Simplifying Principles for a Complex World (G. Weiss, Trans.). Gahrn-Andersen, R. Biological simplexity and cognitive heteronomy. (in this volume). 2018, https://doi.org/10.1016/j.langsci.2018.03.001. Lassiter, C. Language and simplexity: a powers view. (in this volume). 2018, https://doi.org/10.1016/j.langsci.2018.03.004.	1	This paper explores the concept of simplexity and its application to language and human experience. The research question is whether simplex solutions can provide a new approach to linguistics. The findings suggest that simplexity can help explain how biology and brain mechanisms contribute to experience, language, culture, and what it means to be a living being. Simplexity is a grand concept tha…	The topics covered in this paper fall under the domain of cognitive science, specifically the intersection of neuroscience, linguistics, and philosophy.	In this paper, the concept of simplexity is defined as "the set of solutions that living organisms find that enable them to deal with new information and situations, while taking into account past experiences and future ones. Such solutions are new ways of addressing problems so that actions may be taken more quickly, more elegantly and more efficiently."	The authors of this paper interpret simplexity as a way to understand how biology and brain mechanisms contribute to experience, language, culture, and what it means to be a living being. They suggest that simplexity can help explain how organisms evolved and developed a repertoire of simple tricks that reappear in cells, brains, behavior, and living language. The authors also link simplexity to …	I	3/4/5
77	Berthoz, A	Special Issue Simplexity, agency and language Prologue	2019	(Berthoz, 2019)				Editorial Material	Berthoz, A.: Simplexity: Simplifying Principles for a Complex World. Yale University Press, New Haven (2012)	1	The paper discusses the concept of "simplexity" and its application in various fields, ranging from neuroscience and robotics to management, didactics, and linguistics. It explores how the principles of simplexity challenge complex systems approaches and offer new perspectives in diverse disciplines.	The topics covered in this paper fall within the scientific domains of Cognitive Neuroscience, Complexity Science, Linguistics, Robotics, Management Science, and Didactics (Pedagogy).	In this paper, the concept of 'simplexity' is defined as the utilization of simplifying principles by living organisms to cope with complex tasks and challenges. It encompasses the idea that certain fundamental and straightforward mechanisms are employed to handle intricate processes, leading to a more efficient and effective way of dealing with complexity. The term 'simplexity' is used to descri…	In this work, the author interprets the concept of simplexity as a powerful and versatile notion that challenges traditional complex systems approaches. He highlights how simplexity offers a fresh perspective by showing how fundamental and simplifying principles can be employed to address complexity effectively. Berthoz emphasizes that this concept can be applied in diverse fields, from neuroscie…	I	3/5
15	Kerber, M; Tichy, R; Weitzer, M	Constrained triangulations, volumes of polytopes, and unit equations	2021	(Chatelin, 2012)	Given a polytope P in R-d and a subset U of its vertices, is there a triangulation of P using d-simplices that all contain U? We answer this question by proving an equivalent and easy-to-check combinatorial criterion for the facets of P. Our proof relates triangulations of P to triangulations of its shadow, a projection to a lower-dimensional space determined by U. In particular, we obtain a form…	constrained triangulations; simplotopes; volumes of polytopes; projections of polytopes; unit equations; S-integers	MAGIC SQUARES; SIMPLEXITY; SIMPLICES; BOUNDS; SUMS	Article		0
78	Mason J.C.	"Simplexity" of flow cytometry technology	2009	(Mason, 2009)	[No abstract available]			Note	Self-referenced	1	flow cytometer are an example of simplex design useful for research. Today’s high-performance fl ow cytometers are a considerableinvestment for research laboratories. The range of choices in featuresand instrument design can be intimidating but can provide a signifi cantreturn on investment in adaptability and future fl exibility	Molecular biology / cytometry / lab analysis	Simplexity describes the complementary relationship between simplicity and complexity	Today’s fl ow cytometers are far morecomplex than their predecessors of even a decade ago. Yet, they areeasier to operate, thanks to advanced hardware design and softwarefeatures.. today’s fl ow cytometers address a growing range ofapplications and deliver more data in a single experiment, whilesimplifying operation so that researchers can focus on scientific inquiry	I	3/5
79	Chatelin F.	A computational journey into the mind	2012	(Chatelin, 2012)	The first half of this paper is the written version of the invited talk presented at Unconventional Computing UC10, The University of Tokyo, Japan, June 21-25, 2010. It describes some salient features of hypercomputation in Dickson algebras. Such quadratic algebras form an appropriate framework for nonlinear computations which does not limit a priori the computational power of multiplication. The…	Beyond commutativity or associativity; Clash between local/global viewpoints; Computing paradoxes; Dynamics of complexification; Organic logic; Qualitative Computing; Reason; Simplexity; Special relativity	Algebra; Associativity; Clash between local/global viewpoints; Complexification; Computing paradoxes; Organic logic; Qualitative Computing; Reason; Simplexity; Special relativity; computer simulation; epistemology; geometry; information processing; Japan; mathematical computing; mathematics; nonlinear system; review; Computation theory	Review	Berthoz A (2009) La simplexite´. Odile Jacob, Paris	1	While the concept of simplexity is not explicitly mentioned in the provided excerpts, it may be relevant in the broader context of the paper. The paper explores hypercomputation in Dickson algebras and discusses their capabilities in nonlinear computation. It introduces the concept of qualitative computing and examines the emergence of new computational principles at different levels of dimension…	The topics covered in this paper fall within the domains of mathematics, computational science, and theoretical physics. The paper explores concepts related to hypercomputation, nonlinear computation, qualitative computing, and the properties of Dickson algebras. These topics involve mathematical frameworks and computational principles that can have implications for understanding complex systems …	simplexity refers to a qualitative synthesis or transformation that simplifies the structure of a system or phenomenon without reducing its inherent complexity. It involves the emergence of new computational principles or properties at different levels of dimensionality. Simplexity allows for creative information processing, taking into account past experiences and anticipating future ones. It is…	The concept of "simplexity" in the paper refers to a qualitative synthesis that simplifies the structure of a system or phenomenon without reducing its complexity. It involves the emergence of new computational principles and properties at different levels of dimensionality. Simplexity enables creative information processing, considers past experiences and anticipates future ones. It highlights t…	I/II	2/4
80	Cowley S.J.	Biological Simplexity and Linguistic Cognition	2016	(Cowley, 2016)	I use biological simplexity to argue that, since the natural world repeats tricks such as emotion, inhibition, or anticipation, language can emerge from coordinated embodiment. In exemplifying the claim, I show how, in both face-to-face dialogue and text messaging, felt experience is yoked to verbal patterning. Language activity is multi-scalar, individual, and collective: people mesh vocal, manu…	bio-ecology; embodied coordination; evolution; linguistic embodiment; linguistic symbiosis		Review	Berthoz, A. (2012). On simplexity: simplifying principles for a complex world. New Haven: Yale University Press. Bottineau, D. (2015). Simplex systems of embodied coordination and interactivity: Part 1. Paper presented at “Simplexity: Implications for Language”, a symposium held at the University of Southern Denmark, Odense, March 19–20. Bottineau, D. & Berthoz, A. (2015). Simplex systems of embo…	1	This article explores the relationship between biological simplexity and linguistic cognition. The author argues that language is intrinsic to bio-ecology, and that allows social consequences to emerge within the activity of living human beings. Simplexity is introduced as a concept that relates to the coordination of the heterogeneous components of language: it is situated and non-localizable, a…	The topics in this paper fall mainly under the area of communication sciences, with a specific focus on linguistics, but it touches also general principles from biology and evolution.	Simplexity is defined here in functional terms, as what "allows living systems to draw on evolutionary “tricks” that grant them multiscalar complexity. [...] embrained organisms use simplex mechanisms and techniques at many scales and levels. These include, for example, inhibition, redundancy, memory for anticipation, non-Euclidian geometries, reduction of number of degrees of freedom, autopoiesi…	The paper stresses the view that the biological concept of simplexity can be interpreted from the point of view of language and cognitive sciences more in general, adding to the general embodied cognition approaches the specific view that neural functionality can draw on repeated tricks of nature, allowing in this way human behavior to be multiscalar and giving to lived experience a functional ro…	I	5
81	Shores, RW; Wegman, EJ	Bounds on Delaunay tessellations	2010	(Shores & Wegman, 2010)	Motivated by applications in density estimation and data compression, this article considers the bounds on the number of tiles in a Delaunay tessellation as a function of both the number of tessellating points and the dimension. Results can also be interpreted for the dual of the Delaunay tessellation, the Voronoi diagram. Several theoretical lower and upper bounds are found in the combinatorics …	Delaunay tessellation; Voronoi diagram; simplexity; bounds on simplexity; empirical bounds	VORONOI DIAGRAMS; POINT SETS; TRIANGULATION; COMPLEXITY; SIMPLEXITY; CUBE	Review	Zong C. What is known about unit cubes. Bull (New Series) Am Math Soc 2005, 42:181–211.	1	the article discusses the bounds on the number of tiles in a Delaunay tessellation as a function of the number of tessellating points and dimension. The article compares theoretical lower and upper bounds with empirically derived curves based on random tessellating points and finds that the upper bounds are often conservative when compared with the empirically derived number of tiles.	The domain is topology, and lower-bounded tesselation problem; optimization	With the word "simplexity" the article means the number of tiles in the Delanuay tessellation	The article revolves around the minimum simplexity bound as an optimization problem	II	2
82	Marcovich A.; Shinn T.	Instrument research, tools, and the knowledge enterprise 1999-2009: Birth and development of dip-pen nanolithography	2011	(Marcovich & Shinn, 2011)	This article retraces the trajectory of a start-up company NanoInk Inc. and its primary technology, the Dip-Pen, which it researches, manufactures, and commercializes. The case is of interest because it introduces a series of under elucidated questions concerning the relationships between "instrument" and "tool," the birth of a new category of company, the "knowledge enterprise," the dynamics of …	"nanofication"; instrument research; knowledge enterprise; nanoscale research; tool		Review	Berthoz, A.: La Simplexité. Paris: Odile Jacob. (2009)	1	This paper explores NanoInk Inc.'s trajectory and their Dip-Pen Nanolithography (DPN) technology. It examines the transition from instrument research to tools, the concept of simplexity (the interplay between simplicity and complexity), and the role of nanofication in spreading nanotechnology knowledge. The findings highlight NanoInk as a knowledge enterprise involved in both production and repro…	The topics covered in this paper primarily fall within the domains of nanotechnology, materials science, and innovation studies.	In the paper, the concept of "simplexity" refers to the interplay between the simplicity of tool use and the technical complexity involved. It highlights the idea that while the use of a tool may appear simple and user-friendly, the underlying technology and processes can be highly complex. The concept emphasizes the balance between simplicity and complexity in tool technology and its implication…	The interpretation of the concept of "simplexity" in this work is that it describes the dynamic relationship between simplicity and complexity in tool technology. The paper suggests that while the use of tools may be designed to be user-friendly and intuitive, the underlying technical processes and technologies involved can be highly complex. The concept of simplexity highlights the need to strik…	I	3
83	Van Steen M.	On the complexity of simple distributed systems	2004	(Van Steen, 2004)	Fed up with overly complex designs of featurerich systems? Read about mastering complexity through simplicity instead of concealing poor designs through packaging.	C#; Design; Distributed systems	Computational complexity; Computer aided design; Computer networks; Information dissemination; Mathematical models; Network protocols; Personnel; Societies and institutions; Computing aggregates; Lousy packaging; Simplexity; Computer systems	Review	N.A.	1	The author is frustrated with complex designs and emphasizes the importance of simplicity in system design, and posits that understanding new systems requires significant effort, leading to resistance from people. The author explains that self-systems, which exhibit emergent behavior, are gaining attention, and he encourages exploring this field while questioning the preference for complex design…	The domain is computer science, especially the distributed systems field.	No formal definition of simplexity is given, and the term is only quoted from Alfred Heijsberg.	The meaning and the interpretation of simplexity are not clear in this short pamphlet.	I	3
84	Julian R. Goldsmith	A "Simplexity Principle" and Its Relation to "Ease" of Crystallization	1953	(Goldsmith, 1953)	Crystallization is viewed as a kinetic process, the relative "ease" of which is influenced by details of the structures involved. The word "simplexity" is used as a measure of structural complexity. In general, high "simplexity" is synonymous with disorder, or structural simplicity, or high entropy. Nucleation and growth of phases with high simplexity are favored-in many cases over more stable co…	NA	NA	Article	Self-referenced	1	This paper explores the relationship between structural complexity and the ease of crystallization. The research question is whether compounds with high simplexity are favored in the crystallization process. The findings suggest that nucleation and growth of phases with high simplexity are indeed favored in many cases. Simplexity is a measure of structural complexity, where high simplexity is syn…	Geology	The "simplexity" of a phase is defined as some measure of the complexity of the distribution of individual or particular atoms or atomic groups in the phase, irrespective of the spacegroup symmetry.	The word "simplexity" is used as a measure of structural complexity akin to entropy	I	1
85	Ian Colville	Review Article: Searching for Karl Weick and Reviewing the Future	1994	(Colville, 1994)	N.A.	NA	NA	Review	Self-referenced	1		Psychology of Organizations	Simplexity as a neologism that tries to capture the synthesis of complexity and simplicity	Simplexity as a neologism that tries to capture the synthesis of complexity and simplicity - a new common sense for the manager	I	3
86	Ian Stewart, Jack Cohen	The Collapse of Chaos: Discovering Simplicity in a Complex world	1994	(I. Stewart & Cohen, 2000)	The Collapse of Chaos: Discovering Simplicity in a Complex World (1994) is a book about complexity theory and the nature of scientific explanation written by biologist Jack Cohen and mathematician Ian Stewart. In this book Cohen and Stewart give their ideas on chaos theory, particularly on how the simple leads to the complex, and conversely, how the complex leads to the simple, and argue for a ne…	NA	NA	Book	Self-referenced	1	The book explains in detail the relationship between Simplexity and Complexity in Systems; introduces complicity as opposed to simplexity.	Complexity Sciences	The word “simplexity” is an obsolete form of “simplicity”; the related word “simplex” means “composed of a single part,” which is one meaning of the word “simple.” Our notion of simplexity is itself a simple concept, easy to describe and exemplify, and we don't think it will be very contentious to suggest that something like it exists. In contrast, the word “complicity” already exists in common p…	Most general and comprehensive perspective on Simplexity. It includes also an explanation of Simplexity and Complicity in terms of Reductionism and Emergentism.	I	4
87	Jeffrey Kluger	Simplexity. Why Simple Things Become Complex (And How Complex Things Can Be Made Simple)	2008	(Kluger, 2008)	Why does kicking the TV work? What can the US military learn from the lowly bacterium? Why are the instruction manuals for cell phones incomprehensible? How does a spark of a single virus trigger an epidemic that claims millions? In recent years, cutting-edge studies in fields such as economics, genetics, stock-market analysis and child development have hit on a startling new theory - 'simplexity…	NA	NA	Book	Self-referenced	1	Why does kicking the TV work? What can the US military learn from the lowly bacterium? Why are the instruction manuals for cell phones incomprehensible? How does a spark of a single virus trigger an epidemic that claims millions? In recent years, cutting-edge studies in fields such as economics, genetics, stock-market analysis and child development have hit on a startling new theory - 'simplexity…	Complexity Sciences	Not provided	It’s a fun read and will make for interesting dinner conversations and may provide some insights, but it is only a shallow dive into complexity theory.	I	4
88	Alain Berthòz	Simplexity	2009	(Berthoz, 2009)	In this book a noted physiologist and neuroscientist introduces the concept of simplexity, the set of solutions living organisms find that enable them to deal with information and situations, while taking into account past experiences and anticipating future ones. Such solutions are new ways of addressing problems so that actions may be taken more quickly, more elegantly, and more efficiently. In…	NA	NA	Book	Self-referenced	1	In this book a noted physiologist and neuroscientist introduces the concept of simplexity, the set of solutions living organisms find that enable them to deal with information and situations, while taking into account past experiences and anticipating future ones. Such solutions are new ways of addressing problems so that actions may be taken more quickly, more elegantly, and more efficiently. In…	Biology	Simplexity is complexity decoded, so to speak, because it is based on a rich combination of simple rules.	First and foremost, it is a property of life. Simplexity theory complements complexity theory. In some way, it contains complexity. Laying the foundation for a biologically founded theory of simplexity is the modest aim of this book.	I	5
		The component: A personal odyssey towards another normal	2023			Simplexity only in the keywords		Book		0		Architecture	NA	NA

## Sheet: References
Aiello, P., Pace, E. M., & Sibilio, M. (2021). A simplex approach in Italian teacher education programmes to promote inclusive practices. In International Journal of Inclusive Education. Routledge. https://doi.org/10.1080/13603116.2021.1882056
Antunes, P., & Cranefield, J. (2017). Coordination and simplexity in modelling air traffic control as a service: The case of NAV Portugal. In Knowledge and Process Management (Vol. 24, Issue 4, pp. 277–286). John Wiley and Sons Ltd. https://doi.org/10.1002/kpm.1551
Ayme, J.-F., Dhers, S., & Lehn, J.-M. (2020). Triple Self-Sorting in Constitutional Dynamic Networks: Parallel Generation of Imine-Based CuI, FeII, and ZnII Complexes. In Angewandte Chemie—International Edition (Vol. 59, Issue 30, pp. 12484–12492). Wiley-VCH Verlag. https://doi.org/10.1002/anie.202000818
Below, A., De Loera, J., & Richter-Gebert, E. (2004). The complexity of finding small triangulations of convex 3-polytopes. In JOURNAL OF ALGORITHMS-COGNITION INFORMATICS AND LOGIC (Vol. 50, Issue 2, pp. 134–167). ACADEMIC PRESS INC ELSEVIER SCIENCE. https://doi.org/10.1016/S0196-6774(03)00092-0
Berthoz, A. (2009). La simplexité. Paris.
Berthoz, A. (2019). Special Issue Simplexity, agency and language Prologue. In LANGUAGE SCIENCES (Vol. 71, Issue SI, pp. 1–3). ELSEVIER SCI LTD. https://doi.org/10.1016/j.langsci.2018.04.007
Berthoz, A. (2022). Preface. In Theory in biosciences = Theorie in den Biowissenschaften (Vol. 141, Issue 2, pp. 49–52). NLM (Medline). https://doi.org/10.1007/s12064-022-00366-w
Bliss, A., & Su, F. (2005). Lower bounds for simplicial covers and triangulations of cubes. In DISCRETE & COMPUTATIONAL GEOMETRY (Vol. 33, Issue 4, pp. 669–686). SPRINGER. https://doi.org/10.1007/s00454-004-1128-0
Bongaerts, R., Kwiatkowski, M., & König, T. (2016). Disruption technology in mobility: Customer acceptance and examples. In Phantom Ex Machina: Digital Disruption’s Role in Business Model Transformation. Springer International Publishing. https://doi.org/10.1007/978-3-319-44468-0_8
Bowman, G. (2016). The Practice of Scenario Planning: An Analysis of Inter- and Intra-organizational Strategizing. In British Journal of Management (Vol. 27, Issue 1, pp. 77–96). Blackwell Publishing Ltd. https://doi.org/10.1111/1467-8551.12098
Brandts, J., Dijkhuis, S., De Haan, V., & Křížek, M. (2013). There are only two nonobtuse binary triangulations of the unit n-cube. In Computational Geometry: Theory and Applications (Vol. 46, Issue 3, pp. 286–297). https://doi.org/10.1016/j.comgeo.2012.09.005
Calvard, T. S. (2016). Big data, organizational learning, and sensemaking: Theorizing interpretive challenges under conditions of dynamic complexity. In Management Learning (Vol. 47, Issue 1, pp. 65–82). SAGE Publications Ltd. https://doi.org/10.1177/1350507615592113
Carlomagno, N., & Minghelli, V. (2022). Interpersonal Distance in CReAP+T Method in Distance Learning: The Paradigm of Space in Technology-Based Dialogues. In C. G, C. M, D. P, P. Z. N, P. R, P. P, & R. P (Eds.), Communications in Computer and Information Science: Vol. 1542 CCIS (pp. 199–214). Springer Science and Business Media Deutschland GmbH. https://doi.org/10.1007/978-3-030-96060-5_15
Chatelin, F. (2012). A computational journey into the mind. In Natural Computing (Vol. 11, Issue 1, pp. 67–79). https://doi.org/10.1007/s11047-011-9269-6
Colville, I. (1994). Searching for Karl Weick and reviewing the future. Organization, 1(1), 218–224.
Colville, I., Brown, A. D., & Pye, A. (2012). Simplexity: Sensemaking, organizing and storytelling for our time. In Human Relations (Vol. 65, Issue 1, pp. 5–15). https://doi.org/10.1177/0018726711425617
Colville, I., Pye, A., & Brown, A. D. (2016). Sensemaking processes and Weickarious learning. In Management Learning (Vol. 47, Issue 1, pp. 3–13). SAGE Publications Ltd. https://doi.org/10.1177/1350507615616542
Constales, D., Yablonsky, G. S., & Marin, G. B. (2013). Intersections and coincidences in chemical kinetics: Linear two-step reversible-irreversible reaction mechanism. In Computers and Mathematics with Applications (Vol. 65, Issue 10, pp. 1614–1624). https://doi.org/10.1016/j.camwa.2012.11.005
Cowley, S. J. (2016). Biological Simplexity and Linguistic Cognition. In Chinese Semiotic Studies (Vol. 12, Issue 1, pp. 67–91). De Gruyter Mouton. https://doi.org/10.1515/css-2016-0006
Cowley, S. J. (2021). For an actional ethics: Making better sense of science. In Reconsidering Extinction in Terms of the History of Global Bioethics. Taylor and Francis. https://doi.org/10.4324/9781003107132-10
Cowley, S. J. (2023). Living the duty of care: Languaging in semiotic fields. In Chinese Semiotic Studies (Vol. 19, Issue 1, pp. 115–136). De Gruyter Mouton. https://doi.org/10.1515/css-2022-2098
Cowley, S. J., & Gahrn-Andersen, R. (2019). Simplexity, languages and human languaging. In LANGUAGE SCIENCES (Vol. 71, Issue SI, pp. 4–7). ELSEVIER SCI LTD. https://doi.org/10.1016/j.langsci.2018.04.008
Cowley, S. J., & Gahrn-Andersen, R. (2022). Simplexifying: Harnessing the power of enlanguaged cognition. In Chinese Semiotic Studies (Vol. 18, Issue 1, pp. 97–119). De Gruyter Mouton. https://doi.org/10.1515/css-2021-2049
Cowley, S. J., & Gahrn-Andersen, R. (2023). How systemic cognition enables epistemic engineering. In Frontiers in Artificial Intelligence (Vol. 5). Frontiers Media S.A. https://doi.org/10.3389/frai.2022.960384
Cowley, S. J., & Markoš, A. (2019). Evolution, lineages and human language. In Language Sciences (Vol. 71, pp. 8–18). Elsevier Ltd. https://doi.org/10.1016/j.langsci.2018.03.005
Dan, B. (2021). Complex developmental disability: A case of ‘simplexity’? In Developmental Medicine and Child Neurology (Vol. 63, Issue 11, p. 1240). John Wiley and Sons Inc. https://doi.org/10.1111/dmcn.14995
De Loera, J., Santos, F., & Takeuchi, F. (2001). Extremal properties for dissections of convex 3-polytopes. In SIAM JOURNAL ON DISCRETE MATHEMATICS (Vol. 14, Issue 2, pp. 143–161). SIAM PUBLICATIONS. https://doi.org/10.1137/S0895480199366238
Dervin, F. (2017). Critical Turns in Language and Intercultural Communication Pedagogy The Simple-Complex Continuum (Simplexity) as a New Perspective. In M. Dasli & A. Diaz (Eds.), CRITICAL TURN IN LANGUAGE AND INTERCULTURAL COMMUNICATION PEDAGOGY: THEORY, RESEARCH AND PRACTICE (pp. 58–72). ROUTLEDGE.
Di Tore, S., Aiello, P., Sibilio, M., & Berthoz, A. (2020). Simplex didactics: Promoting transversal learning through the training of perspective taking. In Journal of E-Learning and Knowledge Society (Vol. 16, Issue 3, pp. 34–49). Italian e-Learning Association. https://doi.org/10.20368/19718829/1135259
Duguet, A., Artigues, C., Houssin, L., & Ngueveu, S. U. (2022). Properties, Extensions and Application of Piecewise Linearization for Euclidean Norm Optimization in R-2. In JOURNAL OF OPTIMIZATION THEORY AND APPLICATIONS (Vol. 195, Issue 2, pp. 418–448). SPRINGER/PLENUM PUBLISHERS. https://doi.org/10.1007/s10957-022-02083-2
Fachada, N. (2021). ColorShapeLinks: A board game AI competition for educators and students. In Computers and Education: Artificial Intelligence (Vol. 2). Elsevier B.V. https://doi.org/10.1016/j.caeai.2021.100014
Fernandes, P. M. A., Inacio, P. M. A., Feliciano, H., & Fachada, N. (2022). SimpAI: Evolutionary Heuristics for the ColorShapeLinks Board Game Competition. In I. Barbedo, B. Barroso, B. Legeren, L. Roque, & J. Sousa (Eds.), VIDEOGAME SCIENCES AND ARTS, VJ 2020 (Vol. 1531, pp. 113–126). SPRINGER INTERNATIONAL PUBLISHING AG. https://doi.org/10.1007/978-3-030-95305-8_9
Gahrn-Andersen, R. (2019). Biological simplexity and cognitive heteronomy. In Language Sciences (Vol. 71, pp. 38–48). Elsevier Ltd. https://doi.org/10.1016/j.langsci.2018.03.001
Gahrn-Andersen, R., & Cowley, S. J. (2018). Semiosis and Bio-Mechanism: Towards Consilience. In Biosemiotics (Vol. 11, Issue 3, pp. 405–425). Springer Netherlands. https://doi.org/10.1007/s12304-018-9346-7
Giorgi, F., & Bruni, L. E. (2015). Developmental Scaffolding. In Biosemiotics (Vol. 8, Issue 2, pp. 173–189). Kluwer Academic Publishers. https://doi.org/10.1007/s12304-015-9235-2
Glazyrin, A. (2012). Lower bounds for the simplexity of the n-cube. In Discrete Mathematics (Vol. 312, Issue 24, pp. 3656–3662). https://doi.org/10.1016/j.disc.2012.09.002
Goldsmith, J. R. (1953). A" simplexity principle" and its relation to" ease" of crystallization. The Journal of Geology, 61(5), 439–451.
Hughes, R. B. (1994). Lower bounds on cube simplexity. In Discrete Mathematics (Vol. 133, Issues 1–3, pp. 123–138). https://doi.org/10.1016/0012-365X(94)90020-5
Hughes, R. B., & Anderson, M. R. (1996). Simplexity of the cube. In Discrete Mathematics (Vol. 158, Issues 1–3, pp. 99–150). Elsevier. https://doi.org/10.1016/0012-365X(95)00075-8
Joswig, M., & Witte, N. (2007). Products of foldable triangulations. In ADVANCES IN MATHEMATICS (Vol. 210, Issue 2, pp. 769–796). ACADEMIC PRESS INC ELSEVIER SCIENCE. https://doi.org/10.1016/j.aim.2006.07.016
Kavruk, A. S. (2015). On a non-commutative analogue of a classical result of Namioka and Phelps. In Journal of Functional Analysis (Vol. 269, Issue 10, pp. 3282–3303). Academic Press Inc. https://doi.org/10.1016/j.jfa.2015.09.002
Kluger, J. (2008). Simplexity: Why simple things become complex (and how complex things can be made simple). Hachette UK.
Komagata, M., Ko, T., Yamamoto, K., & Nakamura, Y. (2020). Experimental Study on Critical Design of Electro-Hydrostatic Actuators Small in Size and Light in Weight. In JOURNAL OF ROBOTICS AND MECHATRONICS (Vol. 32, Issues 5, SI, pp. 911–922). FUJI TECHNOLOGY PRESS LTD. https://doi.org/10.20965/jrm.2020.p0911
Krivovichev, S. V. (2013). Structural complexity of minerals: Information storage and processing in the mineral world. In Mineralogical Magazine (Vol. 77, Issue 3, pp. 275–326). https://doi.org/10.1180/minmag.2013.077.3.05
Krivovichev, S. V. (2017). Hydrogen bonding and structural complexity of the Cu3(AsO4)(OH)3 polymorphs (clinoclase, gilmarite): A theoretical study. In Journal of Geosciences (Czech Republic) (Vol. 62, Issue 2, pp. 79–85). Czech Geological Society. https://doi.org/10.3190/jgeosci.231
Krivovichev, S. V. (2022). Metastable Crystallization and Structural Complexity of Minerals. In Doklady Earth Sciences (Vol. 507, Issue 2, pp. 1040–1043). Pleiades Publishing. https://doi.org/10.1134/S1028334X22600803
Krivovichev, S. V., Hawthorne, F. C., & Williams, P. A. (2017). Structural complexity and crystallization: The Ostwald sequence of phases in the Cu2(OH)3Cl system (botallackite–atacamite–clinoatacamite). In Structural Chemistry (Vol. 28, Issue 1, pp. 153–159). Springer New York LLC. https://doi.org/10.1007/s11224-016-0792-z
Lassiter, C. (2019). Language and simplexity: A powers view. In Language Sciences (Vol. 71, pp. 27–37). Elsevier Ltd. https://doi.org/10.1016/j.langsci.2018.03.004
Magnani, L. (2018). Eco-cognitive computationalism: From mimetic minds to morphology-based enhancement of mimetic bodies. In Entropy (Vol. 20, Issue 6). MDPI AG. https://doi.org/10.3390/e20060430
Magnani, L. (2021). Computational domestication of ignorant entities. In Synthese (Vol. 198, Issue 8, pp. 7503–7532). Springer Science and Business Media B.V. https://doi.org/10.1007/s11229-020-02530-5
Magnani, L. (2022). Conceptualizing Machines in an Eco-Cognitive Perspective. In Philosophies (Vol. 7, Issue 5). MDPI. https://doi.org/10.3390/philosophies7050094
Marcovich, A., & Shinn, T. (2011). Instrument research, tools, and the knowledge enterprise 1999-2009: Birth and development of dip-pen nanolithography. In Science Technology and Human Values (Vol. 36, Issue 6, pp. 864–896). https://doi.org/10.1177/0162243910385406
Marrocco, R. (2020). Drawing, measurement and movement. The representation of space in urban maps (an interdisciplinary analysis); [Disegno, misura e movimento.La rappresentazione dello spazio nelle mappe urbane(un’analisi interdisciplinare)]. In Disegno (Vol. 2020, Issue 7, pp. 151–164). UID Unione Italiana Disegno. https://doi.org/10.26375/disegno.7.2020.16
Mason, J. C. (2009). “Simplexity” of flow cytometry technology. In Genetic Engineering and Biotechnology News (Vol. 29, Issue 20). https://www.scopus.com/inward/record.uri?eid=2-s2.0-77952175282&partnerID=40&md5=37c5150352e5d67ecdc996d47ddf6f0f
Mayer, F. (2018). Exploring the notion of situation for responsive manufacturing systems specification issues (Vol. 51, Issue 11, pp. 1579–1585). Elsevier B.V. https://doi.org/10.1016/j.ifacol.2018.08.271
McNeil, M. B., Jones, J. M., & Little, B. J. (1991). Production of sulfide minerals by sulfate-reducing bacteria during microbiologically influenced corrosion of copper. In Corrosion (Vol. 47, Issue 9, pp. 674–677). https://doi.org/10.5006/1.3585306
Merrell, F. (2011). Fractopoi, chaosmos, or merely simplexity-complicity? In Systems: New Paradigms for the Human Sciences. De Gruyter. https://doi.org/10.1515/9783110801194.623
Miguel Pina, e C., & Rego, A. (2010). Complexity, simplicity, simplexity. In European Management Journal (Vol. 28, Issue 2, pp. 85–94). https://doi.org/10.1016/j.emj.2009.04.006
Molfino, R., Muscolo, G. G., Puig, D., Recchiuto, C. T., Solanas, A., & Williams, A. M. (2014). An embodied-simplexity approach to design humanoid robots bioinspired by taekwondo athletes. https://doi.org/10.1007/978-3-662-43645-5_34
Neuman, M., & Nur, N. (2017). Simplexity, complicity, and emergent collectivities: Informal urbanism in Rome. In In The Post-Urban World: Emergent Transformation of Cities and Regions in the Innovative Global Economy. Taylor and Francis. https://doi.org/10.4324/9781315672168
Orden, D., & Santos, F. (2003). Asymptotically efficient triangulations of the d-cube. In DISCRETE & COMPUTATIONAL GEOMETRY (Vol. 30, Issue 4, pp. 509–528). SPRINGER-VERLAG. https://doi.org/10.1007/s00454-003-2845-5
Osinski, T. (2018). Proposal on the contemporary conception of pain; [Proposition sur la conception contemporaine de la douleur]. In Kinesitherapie (Vol. 18, Issue 202, pp. 1–2). Elsevier Masson SAS. https://doi.org/10.1016/j.kine.2018.08.002
Palumbo, F., & Dominici, G. (2015). Unraveling the complexity of tourist experience with NFC technology and mobile wallets. In Springer Proceedings in Complexity (pp. 189–196). Springer. https://doi.org/10.1007/978-3-319-09710-7_16
Passsaro, A. M., Henriques, G. C., Sansão, A., & Tebaldi, I. (2019). Tornado Pavilion Simplexity, almost nothing, but human expanded abilities. In S. J.P, H. G.C, & X. J.P (Eds.), Proceedings of the International Conference on Education and Research in Computer Aided Architectural Design in Europe (Vol. 1, pp. 305–314). Education and research in Computer Aided Architectural Design in Europe. http…
Patriarca, R., Falegnami, A., & Bilotta, F. (2019). Embracing simplexity: The role of artificial intelligence in peri-procedural medical safety. In Expert Review of Medical Devices (Vol. 16, Issue 2, pp. 77–79). Taylor and Francis Ltd. https://doi.org/10.1080/17434440.2019.1561269
Perret, V., Bach, C., Calvet, G., & Chevalier, A. (2016). A user-centred approach of complexity: Toward development of a method to support simplex systems design. In Proceedings of the International Conference on Human-Computer Interaction in Aerospace, HCI-Aero 2016. Association for Computing Machinery, Inc. https://doi.org/10.1145/2950112.2964576
Perret, V., Stanton, N. A., Bach, C., Calvet, G., & Chevalier, A. (2021). Validation of Ergonomic Criteria for the Evaluation of Simplex Systems. In B. N.L, N. W.P, & N. I (Eds.), Lecture Notes in Networks and Systems: Vol. 219 LNNS (pp. 376–383). Springer Science and Business Media Deutschland GmbH. https://doi.org/10.1007/978-3-030-74602-5_54
Pham, T. D., Elfiqi, H. Z., Knecht, S., Wersching, H., Baune, B. T., & Berger, K. (2010). Structural simplexity of the brain. In Journal of Neuroscience Methods (Vol. 188, Issue 1, pp. 113–126). https://doi.org/10.1016/j.jneumeth.2010.01.029
Phillips, J. (1997). Simplexity and the reinvention of equifinality. In Geographical Analysis (Vol. 29, Issue 1, pp. 1–15). https://doi.org/10.1111/j.1538-4632.1997.tb00942.x
Plášil, J. (2018). Structural complexity of uranophane and uranophane-β: Implications for their formation and occurrence. In European Journal of Mineralogy (Vol. 30, Issue 2, pp. 253–257). Gebruder Borntraeger Verlagsbuchhandlung. https://doi.org/10.1127/ejm/2017/0029-2691
Shores, R. W., & Wegman, E. J. (2010). Bounds on Delaunay tessellations. In WILEY INTERDISCIPLINARY REVIEWS-COMPUTATIONAL STATISTICS (Vol. 2, Issue 5, pp. 571–580). WILEY. https://doi.org/10.1002/wics.119
Sibilio, M. (2015). Simplex didactics: A non-linear trajectory for research in education; [La didactique simplexe: Une trajectoire non linéaire de la recherche en éducation]; [La didattica semplessa: Una traiettoria non lineare della ricerca educativa]. In Revue de Synthese (Vol. 136, Issues 3–4, pp. 477–493). Springer-Verlag France. https://doi.org/10.1007/s11873-015-0284-4
Smith, W. D. (2000). A Lower Bound for the Simplexity of the n-Cube via Hyperbolic Volumes. In European Journal of Combinatorics (Vol. 21, Issue 1, pp. 131–137). Academic Press. https://doi.org/10.1006/eujc.1999.0327
Stewart, I., & Cohen, J. (2000). The collapse of chaos: Discovering simplicity in a complex world. Penguin UK.
Stewart, J. (2019). Afterword: A view from enaction. In Language Sciences (Vol. 71, pp. 68–73). Elsevier Ltd. https://doi.org/10.1016/j.langsci.2018.06.004
Suárez, S., Aguayo, F., & Ávila, M. J. (2022). Dual Educational Engineering Towards the Goals of the 2030 Agenda for Sustainable Development. In Lecture Notes in Networks and Systems (Vol. 456, pp. 31–50). Springer Science and Business Media Deutschland GmbH. https://doi.org/10.1007/978-3-031-04286-7_3
Sugai, P., Koeder, M., & Ciferri, L. (2009). The Six Immutable Laws of Mobile Business. In The Six Immutable Laws of Mobile Business. John Wiley and Sons. https://doi.org/10.1002/9780470530214
Thibault, P. J. (2019). Simplex selves, functional synergies, and selving: Languaging in a complex world. In Language Sciences (Vol. 71, pp. 49–67). Elsevier Ltd. https://doi.org/10.1016/j.langsci.2018.03.002
Tworek, K., Walecka-Jankowska, K., & Zgrzywa-Ziemak, A. (2019). Towards organisational simplexity—A simple structure in a complex environment. In Engineering Management in Production and Services (Vol. 11, Issue 4, pp. 43–53). De Gruyter Open Ltd. https://doi.org/10.2478/emj-2019-0032
Van Steen, M. (2004). On the complexity of simple distributed systems. In IEEE Distributed Systems Online (Vol. 5, Issue 5). Institute of Electrical and Electronics Engineers Inc. https://doi.org/10.1109/MDSO.2004.4
Verdonk, C., Alescio-Lautier, B., Paban, V., Chambon, C., Ferrer, M.-H., & Trousselard, M. (2017). Cognitive evaluation of the Mindfulness disposition: The classic approach and perspectives for an integrative approach; [Évaluation cognitive de la disposition Mindfulness: Approche expérimentale classique et perspectives d’une approche intégrative]. In Evolution Psychiatrique (Vol. 82, Issue 4, pp.…
Wang, T., Tan, C., Huang, L., Shi, Y., Yue, T., & Huang, Z. (2023). Simplexity testbed: A model-based digital twin testbed. In Computers in Industry (Vol. 145). Elsevier B.V. https://doi.org/10.1016/j.compind.2022.103804
Yolles, M., & Fink, G. (2015a). A general theory of generic modelling and paradigm shifts: Part 1 – the fundamentals. In Kybernetes (Vol. 44, Issue 2, pp. 283–298). Emerald Group Publishing Ltd. https://doi.org/10.1108/K-11-2014-0255
Yolles, M., & Fink, G. (2015b). A general theory of generic modelling and paradigm shifts: Part 2 – Cybernetic orders. In Kybernetes (Vol. 44, Issue 2, pp. 299–310). Emerald Group Publishing Ltd. https://doi.org/10.1108/K-12-2014-0302
Yolles, M., & Fink, G. (2015c). A general theory of generic modelling and paradigm shifts: Part 3 – the extension. In Kybernetes (Vol. 44, Issue 2, pp. 311–328). Emerald Group Publishing Ltd. https://doi.org/10.1108/K-12-2014-0303
Zolotarev, A. A., Krivovichev, S. V., Panikorovskii, T. L., Gurzhiy, V. V., Bocharov, V. N., & Rassomakhin, M. A. (2019). Dmisteinbergite, CaAl2Si2O8, a metastable polymorph of anorthite: Crystal-structure and raman spectroscopic study of the holotype specimen. In Minerals (Vol. 9, Issue 10). MDPI AG. https://doi.org/10.3390/min9100570
